# Supplementary material for: An empirical evaluation of a novel domain-specific language – modelling vehicle routing problems with Athos
Source: Empir Softw Eng. 2022 Sep 23;27(7):180. doi: 10.1007/s10664-022-10210-w (PMC9510508; doi:10.1007/s10664-022-10210-w)
Supplement: Supplementary file 1 — (ZIP 5.81 MB) [file 10664_2022_10210_MOESM1_ESM.zip]

Archive with 38 entries (38 files):
- Re_Revised_Journal_Article__Minor_Revisions.pdf
- TitlePage.pdf
- spbasic.bst
- spmpsci.bst
- spphys.bst
- svglov3.clo
- aaaathosFirst.csv
- aaaathosSecond.csv
- zzzFbAf.csv
- zzzFbJf.csv
- zzzFirstSurveyOne.csv
- zzzWzAf.csv
- zzzWzJf.csv
- svjour3.cls
- template.tex
- tikz-uml.sty
- usrguid3.dvi
- usrguid3.pdf
- zzzaFirstSurveyI.csv
- example.eps
- graveyard.tex
- history.txt
- literature.bib
- main.tex
- readme.txt
- bbbAthosFirstTimeAndScore.csv
- bbbJSpritFirstTimeAndScore.csv
- bbbWtzAthosFirstTimeAndScore.csv
- bbbWtzJSpritFirstTimeAndScore.csv
- bentmpfile.txt
- demographic_self_eval.tex
- aaajSpritFirst.csv
- aaajSpritSecond.csv
- aawetzathosFirst.csv
- aawetzathosSecond.csv
- aawetzjSpritFirst.csv
- aawetzjSpritSecond.csv
- EMSE-D-21-00313.pdf
