# Supplementary material for: An empirical evaluation of a novel domain-specific language – modelling vehicle routing problems with Athos
Source: Empir Softw Eng. 2022 Sep 23;27(7):180. doi: 10.1007/s10664-022-10210-w (PMC9510508; doi:10.1007/s10664-022-10210-w)
Supplement: Supplementary file 1 — (ZIP 5.81 MB) [file 10664_2022_10210_MOESM1_ESM.zip › aaaathosFirst.csv]

time in seconds & score & first method & method & first?
3215 & 30 & Athos & Athos & Yes
4338 & 87 & Athos & Athos & Yes
4876 & 112 & Athos & Athos & Yes
2558 & 61 & Athos & Athos & Yes
5000 & 112 & Athos & Athos & Yes
4388 & 75 & Athos & Athos & Yes
5144 & 76 & Athos & Athos & Yes
4741 & 85 & Athos & Athos & Yes
3162 & 102 & Athos & Athos & Yes
1678 & 10 & Athos & Athos & Yes
3338 & 116 & Athos & Athos & Yes
3341 & 60 & Athos & Athos & Yes
4530 & 146 & Athos & Athos & Yes
3646 & 101 & Athos & Athos & Yes
5345 & 106 & Athos & Athos & Yes
3949 & 119 & Athos & Athos & Yes
5400 & 93 & Athos & Athos & Yes
3155 & 14 & Athos & Athos & Yes
1249 & 35 & Athos & Athos & Yes
5400 & 100 & Athos & Athos & Yes
4536 & 77 & Athos & Athos & Yes
5400 & 116 & Athos & Athos & Yes
1269 & 22 & Athos & Athos & Yes
5393 & 104 & Athos & Athos & Yes
3896 & 15 & Athos & Athos & Yes
5400 & 82 & Athos & Athos & Yes
2497 & 92 & Athos & Athos & Yes
5400 & 121 & Athos & Athos & Yes
3943 & 55 & Athos & Athos & Yes
5400 & 76 & Athos & Athos & Yes
5211 & 43 & Athos & Athos & Yes
4534 & 120 & Athos & Athos & Yes
3907 & 108 & Athos & Athos & Yes
5247 & 50 & Athos & Athos & Yes
5400 & 110 & Athos & Athos & Yes
3506 & 56 & Athos & Athos & Yes
5400 & 75 & Athos & Athos & Yes
4645 & 85 & Athos & Athos & Yes
5101 & 30 & Athos & Athos & Yes
5400 & 40 & Athos & Athos & Yes
4012 & 136 & Athos & Athos & Yes
5400 & 55 & Athos & Athos & Yes
3744 & 50 & Athos & Athos & Yes
4122 & 101 & Athos & Athos & Yes
5400 & 15 & Athos & Athos & Yes
4490 & 25 & Athos & Athos & Yes
3415 & 15 & Athos & Athos & Yes
