# Supplementary material for: An empirical evaluation of a novel domain-specific language – modelling vehicle routing problems with Athos
Source: Empir Softw Eng. 2022 Sep 23;27(7):180. doi: 10.1007/s10664-022-10210-w (PMC9510508; doi:10.1007/s10664-022-10210-w)
Supplement: Supplementary file 1 — (ZIP 5.81 MB) [file 10664_2022_10210_MOESM1_ESM.zip › aaaathosSecond.csv]

time in seconds & points & first & Method & First?
4624 & 123 & JSprit & Athos & No
3365 & 101 & JSprit & Athos & No
2222 & 126 & JSprit & Athos & No
2163 & 103 & JSprit & Athos & No
2273 & 101 & JSprit & Athos & No
2624 & 111 & JSprit & Athos & No
1491 & 15 & JSprit & Athos & No
2667 & 100 & JSprit & Athos & No
2111 & 126 & JSprit & Athos & No
3298 & 64 & JSprit & Athos & No
1204 & 38 & JSprit & Athos & No
499 & 12 & JSprit & Athos & No
5400 & 102 & JSprit & Athos & No
1949 & 89 & JSprit & Athos & No
1161 & 68 & JSprit & Athos & No
3032 & 122 & JSprit & Athos & No
2811 & 127 & JSprit & Athos & No
5191 & 72 & JSprit & Athos & No
1395 & 30 & JSprit & Athos & No
2119 & 89 & JSprit & Athos & No
3484 & 50 & JSprit & Athos & No
869 & 17 & JSprit & Athos & No
4050 & 88 & JSprit & Athos & No
3268 & 140 & JSprit & Athos & No
3230 & 59 & JSprit & Athos & No
2339 & 17 & JSprit & Athos & No
3240 & 102 & JSprit & Athos & No
1369 & 25 & JSprit & Athos & No
2465 & 48 & JSprit & Athos & No
3721 & 77 & JSprit & Athos & No
2015 & 124 & JSprit & Athos & No
3518 & 36 & JSprit & Athos & No
3337 & 99 & JSprit & Athos & No
385 & 25 & JSprit & Athos & No
234 & 0 & JSprit & Athos & No
2004 & 126 & JSprit & Athos & No
5246 & 32 & JSprit & Athos & No
4411 & 71 & JSprit & Athos & No
737 & 20 & JSprit & Athos & No
