# Supplementary material for: An empirical evaluation of a novel domain-specific language – modelling vehicle routing problems with Athos
Source: Empir Softw Eng. 2022 Sep 23;27(7):180. doi: 10.1007/s10664-022-10210-w (PMC9510508; doi:10.1007/s10664-022-10210-w)
Supplement: Supplementary file 1 — (ZIP 5.81 MB) [file 10664_2022_10210_MOESM1_ESM.zip › zzzFbAf.csv]

Venue	Year	FirstApproach	ResponseID	TotalScoreAT	TotalScoreJS	PPM_Athos	PPM_JSprit	TimeAthosSection	TimeAthosInMins	TimeJSpritSection	TimeJSpritInMins
Friedberg	2020	Athos	3d97040ed7d7407191850adf38b352fb	87	103	1.203319502	1.477055449	4338	72.3	4184	69.73333333
Friedberg	2020	Athos	a2d27039023242d69740cc78a5dd00c4	122	115	1.501230517	1.458773784	4876	81.26666667	4730	78.83333333
Friedberg	2020	Athos	3606a35436424946bd16db28505a8924	61	54	1.430805317	3.43220339	2558	42.63333333	944	15.73333333
Friedberg	2020	Athos	043489243d3d40649dc768704b0ca4e3	122	117	1.464	1.3	5000	83.33333333	5400	90
Friedberg	2020	Athos	962303b5780346b392b150c8680f337c	75	69	1.025524157	0.89746369	4388	73.13333333	4613	76.88333333
Friedberg	2020	Athos	37a554874cad4264bbe31b28aa564a4c	76	22	0.886469673	0.254973923	5144	85.73333333	5177	86.28333333
Friedberg	2020	Athos	21ca6999033e4a59bdba0663b46a37ac	85	94	1.075722421	1.169396641	4741	79.01666667	4823	80.38333333
Friedberg	2020	Athos	fb3ad49b0d89454e84aaeebda20a7bc8	102	69	1.935483871	1.38368984	3162	52.7	2992	49.86666667
Friedberg	2020	Athos	185c6deff198493a9be270ed5d42d0f7	116	125	2.085080887	1.749883341	3338	55.63333333	4286	71.43333333
Friedberg	2020	Athos	de09edb1267d424e9a17e9c119b604cb	146	122	1.933774834	2.215496368	4530	75.5	3304	55.06666667
Friedberg	2020	Athos	1611093cd86b4d4b8e19d08e5eca17e4	101	93	1.662095447	1.596566524	3646	60.76666667	3495	58.25
Friedberg	2020	Athos	b00818ba3bcf44018e121bcf6a9ede5c	116	73	1.302151543	1.100502513	5345	89.08333333	3980	66.33333333
Friedberg	2020	Athos	4ebfef029c654b9a8c5e5d818023321f	129	102	1.959989871	1.190198366	3949	65.81666667	5142	85.7
Friedberg	2020	Athos	6b52c9c98363431fb94a46bb52b92990	93	44	1.033333333	0.488888889	5400	90	5400	90
Friedberg	2020	Athos	ff8a8107a9c147ee9ee69d386b21a7f1	35	0	1.681345076	0	1249	20.81666667	1677	27.95
Friedberg	2020	Athos	343a3fa89acc4c089c04d99c08c968d1	110	81	1.222222222	0.9	5400	90	5400	90
Friedberg	2020	Athos	511b67974dcc4d03864c38bb9d50be5b	82	70	1.084656085	1.090625811	4536	75.6	3851	64.18333333
Friedberg	2020	Athos	90e1fd484d144ae281f42558d8dca04e	126	132	1.4	1.726995203	5400	90	4586	76.43333333
Friedberg	2020	Athos	106c579855ab495581013ffbf3a1d08a	92	54	1.022222222	0.693344746	5400	90	4673	77.88333333
Friedberg	2020	Athos	7d21fc4835f84c51b812e57ba0f75fe4	92	50	2.210652783	2.002670227	2497	41.61666667	1498	24.96666667
Friedberg	2020	Athos	0366b92c39a84a3cac3cc2964cc22418	131	134	1.455555556	1.490268767	5400	90	5395	89.91666667
Friedberg	2020	Athos	f0b84c61a41b4d5d8c5f915be01e7d0e	86	74	0.955555556	0.822222222	5400	90	5400	90
Friedberg	2020	Athos	ee26cf0f68cd474fa4637e4e590d228f	53	35	0.610247553	0.586101033	5211	86.85	3583	59.71666667
Friedberg	2020	Athos	c339812e4c4748d9994cbe931f55574b	130	95	1.720335245	1.121826412	4534	75.56666667	5081	84.68333333
Friedberg	2020	Athos	477bde5ccf8f497c99d95ab921e80514	118	130	1.812132071	1.473366075	3907	65.11666667	5294	88.23333333
Friedberg	2020	Athos	37ae7ee656474a3eb053fb7a76739352	50	18	0.571755289	0.275721215	5247	87.45	3917	65.28333333
Friedberg	2020	Athos	20cf37317c6447fb9267eaf342182744	110	113	1.222222222	1.5430132	5400	90	4394	73.23333333
Friedberg	2020	Athos	7c579dbe69064571973f048e1d10f3a6	75	77	0.833333333	0.855555556	5400	90	5400	90
Friedberg	2020	Athos	9b098655ec484e949f78573b383b5328	85	84	1.09795479	1.186720038	4645	77.41666667	4247	70.78333333
Friedberg	2020	Athos	c99f386ce38c4c0eb2ca97c07f1828e1	30	15	0.352871986	0.236344538	5101	85.01666667	3808	63.46666667
Friedberg	2020	Athos	a68a7582bae4459088f931f5d133b3f7	40	30	0.444444444	0.337774442	5400	90	5329	88.81666667
Friedberg	2020	Athos	b5513404a54d40109f58072328178452	136	107	2.033898305	1.725806452	4012	66.86666667	3720	62
Friedberg	2020	Athos	ba223bdfcc304263b91aabfdfa42202a	65	45	0.722222222	0.614334471	5400	90	4395	73.25
Friedberg	2020	Athos	3d9df80c39644f9592c23f2005ef56f7	111	70	1.615720524	0.876277905	4122	68.7	4793	79.88333333
Friedberg	2020	Athos	b40f9a9476304a178c071cba4bcc0b2e	15	22	0.166666667	0.289473684	5400	90	4560	76
