# Supplementary material for: An empirical evaluation of a novel domain-specific language – modelling vehicle routing problems with Athos
Source: Empir Softw Eng. 2022 Sep 23;27(7):180. doi: 10.1007/s10664-022-10210-w (PMC9510508; doi:10.1007/s10664-022-10210-w)
Supplement: Supplementary file 1 — (ZIP 5.81 MB) [file 10664_2022_10210_MOESM1_ESM.zip › zzzFbJf.csv]

Venue	Year	FirstApproach	ResponseID	TotalScoreAT	TotalScoreJS	PPM_Athos	PPM_JSprit	TimeAthosSection	TimeAthosInMins	TimeJSpritSection	TimeJSpritInMins
Friedberg	2020	JSprit	8f8d0b9b51af4495a791107acca95a61	133	50	1.725778547	0.599400599	4624	77.06666667	5005	83.41666667
Friedberg	2020	JSprit	a1c7b7abfdda4dc8b780e605eb7b0fe5	111	71	1.979197623	0.788888889	3365	56.08333333	5400	90
Friedberg	2020	JSprit	935c02e8216644edad6792215328bd54	126	93	3.402340234	1.03736754	2222	37.03333333	5379	89.65
Friedberg	2020	JSprit	61ad2085ca944bc3964c8f5eae07b96a	113	115	3.134535368	1.762902402	2163	36.05	3914	65.23333333
Friedberg	2020	JSprit	f1deb6db0cd945428f4579e324bc35cd	101	79	2.66608007	0.97853014	2273	37.88333333	4844	80.73333333
Friedberg	2020	JSprit	fc4373f475004ccc826381d5300e5afe	121	102	2.766768293	1.133333333	2624	43.73333333	5400	90
Friedberg	2020	JSprit	6584b419d23047518687297d491417a1	15	10	0.60362173	0.158227848	1491	24.85	3792	63.2
Friedberg	2020	JSprit	5b34d40e7e4d401eafdab773a9ecb1d3	100	78	2.249718785	0.957250972	2667	44.45	4889	81.48333333
Friedberg	2020	JSprit	9e005aa5a39c4b7aaf1f220337ad9ae9	136	113	3.865466604	1.256719184	2111	35.18333333	5395	89.91666667
Friedberg	2020	JSprit	0cbbdbef84e0422db71151790fc4e628	74	49	1.346270467	0.558192519	3298	54.96666667	5267	87.78333333
Friedberg	2020	JSprit	baf325b8e77e4b5e87ab10fd716f4b14	38	75	1.893687708	1.568490763	1204	20.06666667	2869	47.81666667
Friedberg	2020	JSprit	1aa9e40f1d134e918acf9691b8ecffef	112	45	1.244444444	0.5	5400	90	5400	90
Friedberg	2020	JSprit	4e576490d2c1418da6d2bcf907ae5632	89	84	2.739866598	1.183654298	1949	32.48333333	4258	70.96666667
Friedberg	2020	JSprit	06edcf9fe4ad463eb7f400a4db8c6660	78	48	4.031007752	0.897755611	1161	19.35	3208	53.46666667
Friedberg	2020	JSprit	9e8ce914517c4194b45f5c4dd3248271	122	88	2.414248021	0.977777778	3032	50.53333333	5400	90
Friedberg	2020	JSprit	f6ff342d361645cca240e96d610ba2eb	137	103	2.924226254	1.144444444	2811	46.85	5400	90
Friedberg	2020	JSprit	8593742c99994686ac3bd5bde8729989	72	42	0.832209594	0.473328325	5191	86.51666667	5324	88.73333333
Friedberg	2020	JSprit	a46c317c6f8642259fa16ad332020fbc	30	20	1.290322581	0.672268908	1395	23.25	1785	29.75
Friedberg	2020	JSprit	7f30e0e2bd574a63844015d5c033b922	99	64	2.803209061	0.732405112	2119	35.31666667	5243	87.38333333
Friedberg	2020	JSprit	635188d0e6d6469e887d5d52f931df48	50	25	0.861079219	0.393494229	3484	58.06666667	3812	63.53333333
Friedberg	2020	JSprit	386163b08b144d66b6245f24aa510ef0	88	45	1.303703704	0.5	4050	67.5	5400	90
Friedberg	2020	JSprit	e4168b46865b4efd91f43e22b3f66a7f	140	116	2.570379437	1.288888889	3268	54.46666667	5400	90
Friedberg	2020	JSprit	cb599d591a6e4cfa87a33ac493ebf27c	59	30	1.095975232	0.627396305	3230	53.83333333	2869	47.81666667
Friedberg	2020	JSprit	85dfd2c8cfbe464a94be280996fefbb3	17	29	0.436083796	0.728643216	2339	38.98333333	2388	39.8
Friedberg	2020	JSprit	4c8203af368b4e95b108ace3d163f006	102	41	1.888888889	0.507844756	3240	54	4844	80.73333333
Friedberg	2020	JSprit	8e1892c9d8564ed68f606eca9f20b128	25	20	1.095690285	0.725952813	1369	22.81666667	1653	27.55
Friedberg	2020	JSprit	d7abfcc0dfa04dfdaa5838aac3cf8148	48	55	1.168356998	0.621820237	2465	41.08333333	5307	88.45
Friedberg	2020	JSprit	12c75b14dafe438ea3573aa932c43ec1	77	78	1.24160172	0.866666667	3721	62.01666667	5400	90
Friedberg	2020	JSprit	486b90a684c54fa7aef92565c33d9824	124	99	3.692307692	1.100407558	2015	33.58333333	5398	89.96666667
Friedberg	2020	JSprit	77f639b1af8f40828ca8fa2422b98228	36	53	0.613985219	0.588888889	3518	58.63333333	5400	90
Friedberg	2020	JSprit	688daf0ab838408bbc77bc4a3c9e0ec4	109	71	1.959844171	0.866558177	3337	55.61666667	4916	81.93333333
Friedberg	2020	JSprit	5ad1593cd8d7469ea91318af70ae3fad	136	117	4.071856287	1.49044586	2004	33.4	4710	78.5
Friedberg	2020	JSprit	751a2e2ff7b943d3ad36c0f614d9252c	32	45	0.365993138	0.50552331	5246	87.43333333	5341	89.01666667
Friedberg	2020	JSprit	8f2c1db899b1419a8c7346f4927ac90c	71	98	0.9657674	1.536451529	4411	73.51666667	3827	63.78333333
