# Supplementary material for: An empirical evaluation of a novel domain-specific language – modelling vehicle routing problems with Athos
Source: Empir Softw Eng. 2022 Sep 23;27(7):180. doi: 10.1007/s10664-022-10210-w (PMC9510508; doi:10.1007/s10664-022-10210-w)
Supplement: Supplementary file 1 — (ZIP 5.81 MB) [file 10664_2022_10210_MOESM1_ESM.zip › zzzFirstSurveyOne.csv]

First?	Response ID	Athos Section Time	Jsprit Section Time	priorKnowledgeProgrammingModellingDSL	priorKnowledgeProgrammingModellingDSL|AN	programmingExperience	programmingExperience|AN	How interested are you in learning and using programming languages?	How interested are you in learning and using programming languages?|AN	How would you assess your current programming skills?	How would you assess your current programming skills?|AN	priorKnowledgeProgrammingLanguages			Gesamt	Athos Learn	Athos Perceive	Athos Evolve	Athos Answered	Athos Score	JS_Learn	JS_Perceive	JS_Evolve	Jsprit Answered	Jsprit Score	Counted?
Athos	ad83716262ee42d1919c93b6608157db	3215	221	Yes	0	1 – 2 years	0	Interested	0	Poor	0	Java,JavaScript,SQL	3	0	3	10	20	FALSCH	11	30	10	10	FALSCH	11	20	WAHR
Athos	e174a245bbdd4c0bb2fabb6db67d9cf0	0		Yes	0	1 – 2 years	0	Interested	0	Poor	0	Java	1	0	1	FALSCH	FALSCH	FALSCH	0	0	FALSCH	FALSCH	FALSCH	0	0	FALSCH
Athos	3d97040ed7d7407191850adf38b352fb	4338	4184	Yes	0	less than 1 year	0	Neutral	0	Poor	0	C++,C#,JavaScript	3	0	3	10	45	32	15	87	25	60	18	13	103	WAHR
Athos	a2d27039023242d69740cc78a5dd00c4	4876	4730	Yes	0	more than 5 years	0	Uninterested	0	Poor	0	Java,Python,C++,PHP,SQL,PL/SQL,Perl,Scratch	8	0	8	20	60	32	15	112	15	70	30	14	115	WAHR
Athos	3606a35436424946bd16db28505a8924	2558	944	Yes	0	2 – 3 years	0	Neutral	0	Fair	0	C,Java,SQL,Swift	4	0	4	10	25	26	15	61	20	20	14	14	54	WAHR
Athos	043489243d3d40649dc768704b0ca4e3	5000	5400	Yes	0	4 – 5 years	0	Interested	0	Good	0	Java,Python,PHP,SQL	4	0	4	20	60	32	14	112	20	60	37	14	117	WAHR
Athos	962303b5780346b392b150c8680f337c	4388	4613	Yes	0	less than 1 year	0	Interested	0	Fair	0	Java	1	0	1	30	45	FALSCH	8	75	10	42	17	11	69	WAHR
Athos	37a554874cad4264bbe31b28aa564a4c	5144	5177	Yes	0	1 – 2 years	0	Interested	0	Poor	0	Java,Python,SQL,PL/SQL,Classic Visual Basic	5	0	5	20	32	24	15	76	0	12	FALSCH	12	12	WAHR
Athos	21ca6999033e4a59bdba0663b46a37ac	4741	4823	Yes	0	1 – 2 years	0	Neutral	0	Poor	0	Java,C++,JavaScript,SQL	4	0	4	30	45	FALSCH	9	75	20	44	20	11	84	WAHR
Athos	fb3ad49b0d89454e84aaeebda20a7bc8	3162	2992	Yes	0	1 – 2 years	0	Neutral	0	Fair	0	Java,SQL	2	0	2	30	44	28	15	102	10	35	24	14	69	WAHR
Athos	e8c38d51d6db4bd99aa56eeda31a7b82	1678	1406	Yes	0	2 – 3 years	0	Neutral	0	Fair	0	Java,C++,SQL	3	0	3	0	10	FALSCH	9	10	FALSCH	2	FALSCH	7	2	FALSCH
Athos	185c6deff198493a9be270ed5d42d0f7	3338	4286	Yes	0	1 – 2 years	0	Interested	0	Fair	0	Java,Python	2	0	2	25	55	36	15	116	20	70	35	15	125	WAHR
Athos	cdef6f206269446c899b7bd441e7191c	3341	899	Yes	0	less than 1 year	0	Neutral	0	Fair	0	Java	1	0	1	30	30	FALSCH	9	60	5	FALSCH	FALSCH	6	5	FALSCH
Athos	de09edb1267d424e9a17e9c119b604cb	4530	3304	Yes	0	4 – 5 years	0	Interested	0	Good	0	Java,SQL	2	0	2	40	70	36	15	146	30	58	34	15	122	WAHR
Athos	1611093cd86b4d4b8e19d08e5eca17e4	3646	3495	Yes	0	1 – 2 years	0	Highly interested	0	Fair	0	C,Java,C#,JavaScript,SQL,Other	6	0	7	20	48	33	15	101	5	50	38	14	93	WAHR
Athos	b00818ba3bcf44018e121bcf6a9ede5c	5345	3980	Yes	0	2 – 3 years	0	Uninterested	0	Fair	0	Java,C++,C#,JavaScript,PHP	5	0	5	20	55	31	15	106	5	35	33	13	73	WAHR
Athos	4ebfef029c654b9a8c5e5d818023321f	3949	5142	Yes	0	1 – 2 years	0	Highly interested	0	Fair	0	Java,Python,SQL	3	0	3	20	60	39	15	119	20	48	34	14	102	WAHR
Athos	6b52c9c98363431fb94a46bb52b92990	5400	5400	Yes	0	1 – 2 years	0	Interested	0	Good	0	Java,SQL	2	0	2	35	49	9	14	93	10	34	FALSCH	11	44	WAHR
Athos	a24a4095e639475fb6a0153d0dff4928	3155	630	Yes	0	1 – 2 years	0	Interested	0	Fair	0	Java,SQL	2	0	2	10	2	FALSCH	10	12	FALSCH	FALSCH	FALSCH	1	0	FALSCH
Athos	ff8a8107a9c147ee9ee69d386b21a7f1	1249	1677	Yes	0	1 – 2 years	0	Neutral	0	Poor	0	C,Java,C++,SQL	4	0	4	10	25	FALSCH	12	35	0	0	FALSCH	10	0	WAHR
Athos	343a3fa89acc4c089c04d99c08c968d1	5400	5400	Yes	0	less than 1 year	0	Highly interested	0	Fair	0	Java	1	0	1	30	60	FALSCH	12	90	10	45	26	13	81	WAHR
Athos	511b67974dcc4d03864c38bb9d50be5b	4536	3851	Yes	0	less than 1 year	0	Interested	0	Fair	0	Java,SQL	2	0	2	0	44	33	15	77	0	44	26	15	70	WAHR
Athos	90e1fd484d144ae281f42558d8dca04e	5400	4586	Yes	0	less than 1 year	0	Interested	0	Fair	0	Java	1	0	1	20	60	36	15	116	35	60	37	15	132	WAHR
Athos	20ddd628f84342478f2b73fe43a5b1ec	1269	214	Yes	0	less than 1 year	0	Interested	0	Very poor	0	Java,C++,SQL,Classic Visual Basic	4	0	4	0	22	FALSCH	11	22	0	FALSCH	FALSCH	3	0	FALSCH
Athos	f06e087a365b48f98a4207e1753ea50f	5393	1603	Yes	0	less than 1 year	0	Neutral	0	Poor	0	Java	1	0	1	40	42	22	15	104	10	27	4	14	41	WAHR
Athos	0f90c1016a854e3dbe5a3d472925f7db	3896	2211	Yes	0	less than 1 year	0	Interested	0	Fair	0	Java,SQL	2	0	2	0	15	FALSCH	9	15	0	10	FALSCH	7	10	FALSCH
Athos	106c579855ab495581013ffbf3a1d08a	5400	4673	Yes	0	less than 1 year	0	Completely uninterested	0	Fair	0	Java,Python,JavaScript,SQL,R	5	0	5	10	57	15	13	82	10	37	7	13	54	WAHR
Athos	7d21fc4835f84c51b812e57ba0f75fe4	2497	1498	Yes	0	2 – 3 years	0	Interested	0	Good	0	C,Java,C++,C#,JavaScript,PHP,SQL,MATLAB,Assembly language,Scratch	10	0	10	25	35	32	15	92	10	7	33	15	50	WAHR
Athos	0366b92c39a84a3cac3cc2964cc22418	5400	5395	Yes	0	less than 1 year	0	Neutral	0	Poor	0	Java	1	0	1	30	65	26	14	121	20	70	34	15	124	WAHR
Athos	98ea57fc2c2c49d2af5ac51b6b4de3aa	685		Yes	0	1 – 2 years	0	Uninterested	0	Fair	0	Java,SQL	2	0	2	10	FALSCH	FALSCH	5	10	FALSCH	FALSCH	FALSCH	0	0	FALSCH
Athos	5f1c7cc1f3234c2dbc5f7aa3b9824a0a	3943	613	Yes	0	1 – 2 years	0	Neutral	0	Fair	0	Java,SQL	2	0	2	15	40	FALSCH	8	55	10	FALSCH	FALSCH	3	10	FALSCH
Athos	f0b84c61a41b4d5d8c5f915be01e7d0e	5400	5400	Yes	0	4 – 5 years	0	Neutral	0	Fair	0	Java,SQL	2	0	2	20	37	19	15	76	20	47	FALSCH	12	67	WAHR
Athos	ee26cf0f68cd474fa4637e4e590d228f	5211	3583	Yes	0	less than 1 year	0	Neutral	0	Poor	0	Java,JavaScript,SQL	3	0	3	20	17	FALSCH	12	37	15	20	FALSCH	9	35	WAHR
Athos	c339812e4c4748d9994cbe931f55574b	4534	5081	Yes	0	1 – 2 years	0	Interested	0	Fair	0	Java,SQL,MATLAB	3	0	3	30	54	36	15	120	15	48	32	15	95	WAHR
Athos	4bceb1666a1544aa9f4069e795e12cfa	1254	638	Yes	0	1 – 2 years	0	Neutral	0	Poor	0	Java,SQL	2	0	2	10	15	FALSCH	7	25	FALSCH	FALSCH	FALSCH	3	0	FALSCH
Athos	477bde5ccf8f497c99d95ab921e80514	3907	5294	Yes	0	less than 1 year	0	Interested	0	Fair	0	Java,SQL	2	0	2	20	60	28	15	108	30	70	30	15	130	WAHR
Athos	37ae7ee656474a3eb053fb7a76739352	5247	3917	Yes	0	1 – 2 years	0	Neutral	0	Fair	0	Java,C++,C#	3	0	3	20	22	8	15	50	0	14	FALSCH	11	14	WAHR
Athos	43190991879e408f947855ac3f8421f2	85		Yes	0	less than 1 year	0	Highly interested	0	Fair	0	Java,PL/SQL	2	0	2	FALSCH	FALSCH	FALSCH	0	0	FALSCH	FALSCH	FALSCH	0	0	FALSCH
Athos	20cf37317c6447fb9267eaf342182744	5400	4394	Yes	0	less than 1 year	0	Interested	0	Fair	0	Java	1	0	1	30	60	20	14	110	10	70	33	14	113	WAHR
Athos	dd51400272b642ffb2295f8c2549f296	3506	671	Yes	0	1 – 2 years	0	Interested	0	Fair	0	Java,SQL,Swift	3	0	3	25	27	FALSCH	12	52	5	15	FALSCH	11	20	WAHR
Athos	7c579dbe69064571973f048e1d10f3a6	5400	5400	Yes	0	more than 5 years	0	Interested	0	Fair	0	C,Java,JavaScript,PHP,SQL	5	0	5	25	50	FALSCH	11	75	20	42	15	12	77	WAHR
Athos	9b098655ec484e949f78573b383b5328	4645	4247	Yes	0	less than 1 year	0	Interested	0	Fair	0	Java,SQL	2	0	2	30	45	FALSCH	9	75	10	44	20	11	74	WAHR
Athos	c99f386ce38c4c0eb2ca97c07f1828e1	5101	3808	Yes	0	less than 1 year	0	Uninterested	0	Poor	0	Java	1	0	1	20	10	FALSCH	10	30	5	10	FALSCH	8	15	WAHR
Athos	a68a7582bae4459088f931f5d133b3f7	5400	5329	Yes	0	less than 1 year	0	Highly interested	0	Poor	0	Java,SQL	2	0	2	20	20	FALSCH	8	40	0	19	11	15	30	WAHR
Athos	b5513404a54d40109f58072328178452	4012	3720	Yes	0	1 – 2 years	0	Highly interested	0	Poor	0	Java,SQL	2	0	2	40	60	36	15	136	20	60	27	15	107	WAHR
Athos	ba223bdfcc304263b91aabfdfa42202a	5400	4395	Yes	0	1 – 2 years	0	Interested	0	Fair	0	Java,SQL	2	0	2	20	32	FALSCH	12	52	5	22	18	11	45	WAHR
Athos	0f0ab3179adb48a8a27e89885017fd53	3744	5400	Yes	0	less than 1 year	0	Highly interested	0	Fair	0	Java,SQL	2	0	2	20	25	FALSCH	12	45	20	45	FALSCH	9	65	WAHR
Athos	3d9df80c39644f9592c23f2005ef56f7	4122	4793	Yes	0	1 – 2 years	0	Neutral	0	Poor	0	Java	1	0	1	10	60	31	15	101	0	40	30	13	70	WAHR
Athos	b40f9a9476304a178c071cba4bcc0b2e	5400	4560	Yes	0	less than 1 year	0	Interested	0	Fair	0	Java,JavaScript,SQL	3	0	3	0	15	FALSCH	11	15	10	2	FALSCH	11	12	WAHR
Athos	a7208194a4ce44a39321872d3bafbc23	5400	1475	Yes	0	less than 1 year	0	Interested	0	Fair	0	Java	1	0	1	FALSCH	FALSCH	FALSCH	1	0	10	20	FALSCH	10	30	FALSCH
Athos	4a3b5bd131b2424b83ef6b2610ee308b	0		Yes	0	less than 1 year	0	Interested	0	Fair	0	Java	1	0	1	FALSCH	FALSCH	FALSCH	0	0	FALSCH	FALSCH	FALSCH	0	0	FALSCH
Athos	20e315a86976485abba47b1d6e4fe35f			Yes	0	less than 1 year	0	Neutral	0	Fair	0	Java	1	0	1	FALSCH	FALSCH	FALSCH	0	0	FALSCH	FALSCH	FALSCH	0	0	FALSCH
Athos	3048eed51e7a4e4193374cd7b54939cb	4490	703	Yes	0	less than 1 year	0	Interested	0	Poor	0	Java	1	0	1	0	25	FALSCH	9	25	0	FALSCH	FALSCH	5	0	FALSCH
Athos	e780600ac45d48d39365f5a7ae964511	0			0		0		0		0		0	0	FALSCH	FALSCH	FALSCH	FALSCH	0	0	FALSCH	FALSCH	FALSCH	0	0	FALSCH
Athos	64186d016e2040bb894fbd3820e858b9	3415	0	Yes	0	1 – 2 years	0	Neutral	0	Fair	0	Java,SQL	2	0	2	10	5	FALSCH	11	15	FALSCH	FALSCH	FALSCH	0	0	FALSCH
Athos	3334ea2f1e3644a98a766b2a8b59b46b				0		0		0		0		0	0	FALSCH	FALSCH	FALSCH	FALSCH	0	0	FALSCH	FALSCH	FALSCH	0	0	FALSCH
Athos	69071ba21f8e4651bc52b5ed336669d3		0		0		0		0		0		0	0	FALSCH	FALSCH	FALSCH	FALSCH	0	0	FALSCH	FALSCH	FALSCH	0	0	FALSCH
Athos	9fcc9751805448a58d8f4a1809f53705	353	233		0		0		0		0		0	0	FALSCH	10	FALSCH	FALSCH	5	10	FALSCH	FALSCH	FALSCH	2	0	FALSCH
Athos	fcfe416bf46d442797bc2342fffa0912	17			1		1		1		1		0	0	FALSCH	FALSCH	FALSCH	FALSCH	0	0	FALSCH	FALSCH	FALSCH	0	0	FALSCH
Athos	cf05a3412ebe45bc97f2affba20fc9d4	204		Yes	0	less than 1 year	0	Highly interested	0	Poor	0	Java,SQL	2	0	2	0	FALSCH	FALSCH	2	0	FALSCH	FALSCH	FALSCH	0	0	FALSCH
Athos	0cab8592082c46ef85443e2806aaf47a	6			0		0		0		0		0	0	FALSCH	FALSCH	FALSCH	FALSCH	0	0	FALSCH	FALSCH	FALSCH	0	0	FALSCH
Athos	a3e1f70a2084492db7abaa4e80f81d1b				0		0		0		0		0	0	FALSCH	FALSCH	FALSCH	FALSCH	0	0	FALSCH	FALSCH	FALSCH	0	0	FALSCH
Athos	d1461245900b4c74b024fb60fed97fe7	315		No	0		0	Highly interested	0		0		0	0	FALSCH	FALSCH	FALSCH	FALSCH	1	0	FALSCH	FALSCH	FALSCH	0	0	FALSCH
JSprit	8f8d0b9b51af4495a791107acca95a61	4624	5005	Yes	0	1 – 2 years	0	Highly interested	0	Fair	0	Java,SQL,Other	3	0	4	30	55	38	15	123	10	17	23	11	50	WAHR
JSprit	713eb82a56b542a88126dacc77bc620f		3325	Yes	0	1 – 2 years	0	Interested	0	Poor	0	Java	1	0	1	FALSCH	FALSCH	FALSCH	0	0	30	FALSCH	FALSCH	5	30	FALSCH
JSprit	2218f7c427a4411fa7380029487fed32	24	2383	Yes	0	1 – 2 years	0	Interested	0	Fair	0	Java	1	0	1	FALSCH	FALSCH	FALSCH	0	0	5	2	FALSCH	7	7	FALSCH
JSprit	a1c7b7abfdda4dc8b780e605eb7b0fe5	3365	5400	Yes	0	1 – 2 years	0	Interested	0	Fair	0	Java	1	0	1	20	47	34	14	101	0	45	26	13	71	WAHR
JSprit	935c02e8216644edad6792215328bd54	2222	5379	Yes	0	1 – 2 years	0	Interested	0	Fair	0	Java,JavaScript,SQL	3	0	3	30	65	31	15	126	25	33	25	15	83	WAHR
JSprit	61ad2085ca944bc3964c8f5eae07b96a	2163	3914	Yes	0	more than 5 years	0	Neutral	0	Fair	0	Java,Python,PHP,SQL,Classic Visual Basic	5	0	5	20	54	29	15	103	30	42	33	15	105	WAHR
JSprit	f1deb6db0cd945428f4579e324bc35cd	2273	4844	Yes	0	2 – 3 years	0	Neutral	0	Poor	0	Java,SQL	2	0	2	30	42	29	15	101	10	35	24	15	69	WAHR
JSprit	fc4373f475004ccc826381d5300e5afe	2624	5400	Yes	0	1 – 2 years	0	Interested	0	Very poor	0	Java,PL/SQL	2	0	2	20	55	36	14	111	25	48	29	15	102	WAHR
JSprit	6584b419d23047518687297d491417a1	1491	3792	Yes	0	less than 1 year	0	Neutral	0	Fair	0	Java,SQL	2	0	2	10	5	FALSCH	10	15	0	10	FALSCH	10	10	WAHR
JSprit	5b34d40e7e4d401eafdab773a9ecb1d3	2667	4889	Yes	0	1 – 2 years	0	Interested	0	Fair	0	Java,C++,SQL	3	0	3	25	45	30	15	100	25	40	13	15	78	WAHR
JSprit	9e005aa5a39c4b7aaf1f220337ad9ae9	2111	5395	Yes	0	2 – 3 years	0	Interested	0	Fair	0	C,Java,Python,C++,SQL,Assembly language	6	0	6	20	68	38	15	126	20	64	29	15	113	WAHR
JSprit	9dc71f3b4b9f4573a7612cfcb70da0e6		5400	Yes	0	2 – 3 years	0	Interested	0	Poor	0	Java,Python,C#	3	0	3	FALSCH	FALSCH	FALSCH	0	0	5	FALSCH	FALSCH	2	5	FALSCH
JSprit	0cbbdbef84e0422db71151790fc4e628	3298	5267	Yes	0	more than 5 years	0	Highly interested	0	Fair	0	Java,C#,SQL,R,Other	5	0	6	10	48	FALSCH	11	58	10	32	FALSCH	12	42	WAHR
JSprit	baf325b8e77e4b5e87ab10fd716f4b14	1204	2869	Yes	0	1 – 2 years	0	Interested	0	Poor	0	Java,PL/SQL	2	0	2	10	12	16	13	38	20	37	18	14	75	WAHR
JSprit	13ec1df64fea46a2b089625db8e9b9d2	499	850	Yes	0	1 – 2 years	0	Neutral	0	Fair	0	Java	1	0	1	0	12	FALSCH	9	12	10	2	FALSCH	11	12	WAHR
JSprit	1aa9e40f1d134e918acf9691b8ecffef	5400	5400	Yes	0	1 – 2 years	0	Neutral	0	Poor	0	Java	1	0	1	10	65	27	15	102	10	29	FALSCH	12	39	WAHR
JSprit	4e576490d2c1418da6d2bcf907ae5632	1949	4258	Yes	0	4 – 5 years	0	Interested	0	Fair	0	Java,SQL,Classic Visual Basic	3	0	3	30	39	20	15	89	20	35	29	15	84	WAHR
JSprit	33379d5d4579403687faeaeeace50c7a		0	Yes	0	less than 1 year	0	Highly interested	0	Fair	0	Java	1	0	1	FALSCH	FALSCH	FALSCH	0	0	FALSCH	FALSCH	FALSCH	0	0	FALSCH
JSprit	06edcf9fe4ad463eb7f400a4db8c6660	1161	3208	Yes	0	1 – 2 years	0	Interested	0	Fair	0	Java,Python,C++,C#,SQL,R	6	0	6	30	20	18	12	68	5	27	16	12	48	WAHR
JSprit	9e8ce914517c4194b45f5c4dd3248271	3032	5400	Yes	0	2 – 3 years	0	Highly interested	0	Good	0	Java,JavaScript,SQL	3	0	3	30	60	32	14	122	20	64	FALSCH	12	84	WAHR
JSprit	4a9c7dcaf5ad4d519506809991d0b095		789	No	0		0	Highly interested	0		0		0	0	FALSCH	FALSCH	FALSCH	FALSCH	0	0	FALSCH	FALSCH	FALSCH	1	0	FALSCH
JSprit	f6ff342d361645cca240e96d610ba2eb	2811	5400	Yes	0	1 – 2 years	0	Interested	0	Fair	0	Java,SQL,Classic Visual Basic	3	0	3	30	65	32	15	127	30	60	13	13	103	WAHR
JSprit	8593742c99994686ac3bd5bde8729989	5191	5324	Yes	0	1 – 2 years	0	Interested	0	Fair	0	Java,SQL	2	0	2	10	47	15	13	72	20	22	FALSCH	11	42	WAHR
JSprit	83712ce3891e4c1a9f091939ea590791	5400	5400	Yes	0	1 – 2 years	0	Neutral	0	Fair	0	Java,PL/SQL	2	0	2	0	FALSCH	FALSCH	7	0	0	25	FALSCH	9	25	FALSCH
JSprit	a46c317c6f8642259fa16ad332020fbc	1395	1785	Yes	0	less than 1 year	0	Highly interested	0	Poor	0	Java	1	0	1	10	20	FALSCH	10	30	0	20	FALSCH	10	20	WAHR
JSprit	7f30e0e2bd574a63844015d5c033b922	2119	5243	Yes	0	1 – 2 years	0	Neutral	0	Poor	0	Java,JavaScript,SQL	3	0	3	10	50	29	12	89	0	45	19	13	64	WAHR
JSprit	635188d0e6d6469e887d5d52f931df48	3484	3812	Yes	0	less than 1 year	0	Interested	0	Fair	0	Java,C++,JavaScript,Other	4	0	5	0	39	11	13	50	5	20	FALSCH	10	25	WAHR
JSprit	1270f0b11d964071853a62e38b44d0e4	869	1007	Yes	0	less than 1 year	0	Interested	0	Very poor	0	Java	1	0	1	0	17	FALSCH	11	17	0	22	FALSCH	10	22	WAHR
JSprit	cabd80cc13b9466e81bdedee778116b5		295	Yes	0	less than 1 year	0	Neutral	0	Poor	0	Java,Python	2	0	2	FALSCH	FALSCH	FALSCH	0	0	0	FALSCH	FALSCH	3	0	FALSCH
JSprit	386163b08b144d66b6245f24aa510ef0	4050	5400	Yes	0	2 – 3 years	0	Interested	0	Fair	0	Java,JavaScript,SQL	3	0	3	20	46	22	14	88	10	17	18	12	45	WAHR
JSprit	e4168b46865b4efd91f43e22b3f66a7f	3268	5400	Yes	0	1 – 2 years	0	Uninterested	0	Poor	0	Java	1	0	1	30	70	40	15	140	40	50	26	15	116	WAHR
JSprit	8cc65cf8d5394bcc82f5ad32cce04728	777	1620	Yes	0	2 – 3 years	0	Uninterested	0	Poor	0	Java,C++,SQL,Assembly language	4	0	4	0	FALSCH	FALSCH	2	0	5	FALSCH	FALSCH	4	5	FALSCH
JSprit	cb599d591a6e4cfa87a33ac493ebf27c	3230	2869	Yes	0	less than 1 year	0	Interested	0	Poor	0	Java,JavaScript,PL/SQL	3	0	3	20	20	19	13	59	0	15	15	12	30	WAHR
JSprit	85dfd2c8cfbe464a94be280996fefbb3	2339	2388	Yes	0	1 – 2 years	0	Interested	0	Fair	0	Java,JavaScript	2	0	2	10	7	FALSCH	11	17	5	20	FALSCH	12	25	WAHR
JSprit	4c8203af368b4e95b108ace3d163f006	3240	4844	Yes	0	1 – 2 years	0	Uninterested	0	Poor	0	Java,C++,SQL,PL/SQL,Other	5	0	6	30	51	21	15	102	0	31	10	12	41	WAHR
JSprit	daf409a13d6f4b0fbeec73377dd354a4	0	5400	Yes	0	less than 1 year	0	Neutral	0	Fair	0	Java	1	0	1	FALSCH	FALSCH	FALSCH	1	0	0	2	FALSCH	10	2	FALSCH
JSprit	8e1892c9d8564ed68f606eca9f20b128	1369	1653	Yes	0	1 – 2 years	0	Interested	0	Poor	0	Java	1	0	1	5	20	0	14	25	10	10	FALSCH	11	20	WAHR
JSprit	d7abfcc0dfa04dfdaa5838aac3cf8148	2465	5307	Yes	0	1 – 2 years	0	Interested	0	Poor	0	Java,JavaScript	2	0	2	15	27	6	14	48	10	35	10	13	55	WAHR
JSprit	12c75b14dafe438ea3573aa932c43ec1	3721	5400	Yes	0	less than 1 year	0	Interested	0	Fair	0	Java	1	0	1	20	39	18	15	77	25	22	21	14	68	WAHR
JSprit	c90bcffdbf994863995103693d8aafcd	4231	5300	Yes	0	less than 1 year	0	Interested	0	Good	0	Java,SQL	2	0	2	15	FALSCH	FALSCH	4	15	20	FALSCH	FALSCH	6	20	FALSCH
JSprit	cbdcba07dc9b45cb94d9b537ad61097d			Yes	0	2 – 3 years	0	Interested	0	Fair	0	Java,SQL	2	0	2	FALSCH	FALSCH	FALSCH	0	0	FALSCH	FALSCH	FALSCH	0	0	FALSCH
JSprit	486b90a684c54fa7aef92565c33d9824	2015	5398	Yes	0	1 – 2 years	0	Interested	0	Fair	0	Java,Visual Basic .NET,SQL	3	0	3	30	60	34	14	124	30	42	27	15	99	WAHR
JSprit	77f639b1af8f40828ca8fa2422b98228	3518	5400	Yes	0	less than 1 year	0	Highly interested	0	Poor	0	Java,JavaScript,SQL	3	0	3	10	9	17	13	36	15	12	16	13	43	WAHR
JSprit	688daf0ab838408bbc77bc4a3c9e0ec4	3337	4916	Yes	0	2 – 3 years	0	Neutral	0	Good	0	Java,Python,C++,SQL,R,Other	6	0	7	10	55	34	15	99	15	32	24	13	71	WAHR
JSprit	f9f9b1db11174a8396bbe4a61b31836e	571	4951	Yes	0	1 – 2 years	0	Neutral	0	Fair	0	C	1	0	1	10	FALSCH	FALSCH	3	10	5	37	FALSCH	8	42	FALSCH
JSprit	daa2d28f2f2a4efe9aec0345dd9cfbfa	385	1045	Yes	0	more than 5 years	0	Neutral	0	Poor	0	Java,PL/SQL	2	0	2	10	15	FALSCH	9	25	15	5	FALSCH	11	20	WAHR
JSprit	d5319b0ebb464efdb7755d0525bf74cd		3701	Yes	0	less than 1 year	0	Interested	0	Fair	0	Java,SQL,Other	3	0	4	FALSCH	FALSCH	FALSCH	0	0	5	FALSCH	FALSCH	2	5	FALSCH
JSprit	23a7fdb4bab24fba9edb0e75bea178c4	234	3028	Yes	0	1 – 2 years	0	Interested	0	Poor	0	Java	1	0	1	0	0	FALSCH	11	0	10	35	FALSCH	11	45	WAHR
JSprit	5ad1593cd8d7469ea91318af70ae3fad	2004	4710	Yes	0	2 – 3 years	0	Interested	0	Fair	0	Java,SQL	2	0	2	30	60	36	15	126	30	45	32	15	107	WAHR
JSprit	751a2e2ff7b943d3ad36c0f614d9252c	5246	5341	Yes	0	less than 1 year	0	Highly interested	0	Fair	0	Java	1	0	1	0	27	FALSCH	12	27	10	25	FALSCH	11	35	WAHR
JSprit	1a924c86b7d34ef983adeaa5d205c59f		441		0		0		0		0		0	0	FALSCH	FALSCH	FALSCH	FALSCH	0	0	0	FALSCH	FALSCH	2	0	FALSCH
JSprit	8f2c1db899b1419a8c7346f4927ac90c	4411	3827	Yes	0	2 – 3 years	0	Neutral	0	Poor	0	Java,C#	2	0	2	10	54	FALSCH	12	64	40	32	26	14	98	WAHR
JSprit	ce95890dd4904433a2790476068a1002	838	374		1		1		1		1		0	0	FALSCH	FALSCH	FALSCH	FALSCH	0	0	FALSCH	FALSCH	FALSCH	0	0	FALSCH
JSprit	4167a6f19e374bfca4dcde1df1145a7a	169	96		1		1		1		1		0	0	FALSCH	FALSCH	FALSCH	FALSCH	0	0	FALSCH	FALSCH	FALSCH	0	0	FALSCH
JSprit	508328e024bf4279850f671c6ea04e74	737	1428	Yes	0	less than 1 year	0	Neutral	0	Fair	0	Java	1	0	1	20	0	FALSCH	9	20	0	0	FALSCH	6	0	FALSCH
