# Supplementary material for: An empirical evaluation of a novel domain-specific language – modelling vehicle routing problems with Athos
Source: Empir Softw Eng. 2022 Sep 23;27(7):180. doi: 10.1007/s10664-022-10210-w (PMC9510508; doi:10.1007/s10664-022-10210-w)
Supplement: Supplementary file 1 — (ZIP 5.81 MB) [file 10664_2022_10210_MOESM1_ESM.zip › zzzWzAf.csv]

Venue	Year	FirstApproach	ResponseID	TotalScoreAT	TotalScoreJS	PPM_Athos	PPM_JSprit	TimeAthosSection	TimeAthosInMins	TimeJSpritSection	TimeJSpritInMins
Wetzlar	2020	Athos	e2d2c64eebe34fd5ac7d01abf1c47625	108	96	1.877716604	1.677832799	3451	57.51666667	3433	57.21666667
Wetzlar	2020	Athos	40c96f220eb942fc86dc05c212bf950a	124	128	3.570057582	3.342036554	2084	34.73333333	2298	38.3
Wetzlar	2020	Athos	90ad53523702416691310c7b5a433957	124	127	2.249773208	2.436840422	3307	55.11666667	3127	52.11666667
Wetzlar	2020	Athos	08bbf7d217a049f0a9c94690de81d5cc	108	95	1.2	1.918545944	5400	90	2971	49.51666667
Wetzlar	2020	Athos	557c35918080425b92c0d7ae1d2660ab	148	139	3.292547275	2.864010989	2697	44.95	2912	48.53333333
Wetzlar	2020	Athos	2be6ab2e06d54e98b7ee48d7dfcbd685	105	129	2.441860465	2.820699708	2580	43	2744	45.73333333
Wetzlar	2020	Athos	6787e8245ac64478924e9e5b0fd6cf12	133	138	2.376414532	2.560296846	3358	55.96666667	3234	53.9
Wetzlar	2020	Athos	987cf869846348c3ae6978fe3dbc03eb	102	98	1.351291676	1.525291829	4529	75.48333333	3855	64.25
Wetzlar	2020	Athos	79ce566455824d91bc7d5bd2d0e9a26c	100	103	1.861619609	2.222222222	3223	53.71666667	2781	46.35
Wetzlar	2020	Athos	c03e3dc8aaba4db199f3326fad23b897	126	129	2.247324614	2.391102873	3364	56.06666667	3237	53.95
Wetzlar	2020	Athos	2039a514794e480a94b0c07f3e884951	124	135	1.502726722	2.352599477	4951	82.51666667	3443	57.38333333
Wetzlar	2020	Athos	7b31f0c8d8684282844236ed406bee02	108	110	1.2	2.039555006	5400	90	3236	53.93333333
Wetzlar	2020	Athos	7bea83d2d7ea4b74a777ce1bfb8ef1af	102	108	1.180327869	1.666666667	5185	86.41666667	3888	64.8
Wetzlar	2020	Athos	40923bb8e70f40aea5a6e2e601b24734	126	139	2.579324463	2.899860918	2931	48.85	2876	47.93333333
