# Supplementary material for: An empirical evaluation of a novel domain-specific language – modelling vehicle routing problems with Athos
Source: Empir Softw Eng. 2022 Sep 23;27(7):180. doi: 10.1007/s10664-022-10210-w (PMC9510508; doi:10.1007/s10664-022-10210-w)
Supplement: Supplementary file 1 — (ZIP 5.81 MB) [file 10664_2022_10210_MOESM1_ESM.zip › zzzWzJf.csv]

Venue	Year	FirstApproach	ResponseID	TotalScoreAT	TotalScoreJS	PPM_Athos	PPM_JSprit	TimeAthosSection	TimeAthosInMins	TimeJSpritSection	TimeJSpritInMins
Wetzlar	2020	JSprit	e334b5e6f88443d29e8d31f3020cd367	134	113	3.311367381	1.378609191	2428	40.46666667	4918	81.96666667
Wetzlar	2020	JSprit	21d3b7ab68a14be2b975c6f5e4ad6cc9	87	74	1.49870801	0.822222222	3483	58.05	5400	90
Wetzlar	2020	JSprit	1c55635badd449d9be7d3348725253d5	138	134	3.765347885	1.97252208	2199	36.65	4076	67.93333333
Wetzlar	2020	JSprit	7c1185be5684473aa42ff7c174968d0f	150	141	3.295496155	1.795797071	2731	45.51666667	4711	78.51666667
Wetzlar	2020	JSprit	15b674c4af6e4ad0ad8a342eef8dbff7	148	148	3.877729258	1.747343566	2290	38.16666667	5082	84.7
Wetzlar	2020	JSprit	9b6f03c643ef44f1815ae9921932eb22	138	126	3.379591837	1.570093458	2450	40.83333333	4815	80.25
Wetzlar	2020	JSprit	c80cbb95f0344f5b875cfdbf1bda2850	82	96	2.244525547	1.175270353	2192	36.53333333	4901	81.68333333
Wetzlar	2020	JSprit	274795f052624ce9929d84f01969523f	148	139	3.209251897	1.544444444	2767	46.11666667	5400	90
Wetzlar	2020	JSprit	2e34d69b669744dc8e1bcfe79b403463	129	127	4.309576837	1.944869832	1796	29.93333333	3918	65.3
Wetzlar	2020	JSprit	4c8e3a2e04bf4f5c8826c37cae33031f	134	118	3.815851922	1.321635244	2107	35.11666667	5357	89.28333333
Wetzlar	2020	JSprit	e6e55f3073cb4e74a5f145ac5fdbb712	142	130	2.836218375	1.444444444	3004	50.06666667	5400	90
Wetzlar	2020	JSprit	f468dec806d440fc9da63f0e2ea9dba9	124	119	2.609610663	1.400824014	2851	47.51666667	5097	84.95
Wetzlar	2020	JSprit	455593355e1144dbbce7ffa61c081a23	136	116	3.588390501	1.438016529	2274	37.9	4840	80.66666667
Wetzlar	2020	JSprit	d7d418007cfb46a9a95784afa098a32d	125	126	1.804619827	1.404421326	4156	69.26666667	5383	89.71666667
Wetzlar	2020	JSprit	63157477bdf04c4c97881b8a559de2e3	124	126	1.849825957	1.4	4022	67.03333333	5400	90
Wetzlar	2020	JSprit	39d32bf11b084589ad3dd8d6474b1f50	147	134	2.859922179	1.584861029	3084	51.4	5073	84.55
Wetzlar	2020	JSprit	72d46a73ffe1468d965e7c0f02e2d4cd	93	92	2.419774501	1.099382593	2306	38.43333333	5021	83.68333333
Wetzlar	2020	JSprit	8d1e6754fbe547deb7f7058a210a876e	121	119	2.874109264	1.834061135	2526	42.1	3893	64.88333333
