# Supplementary material for: An empirical evaluation of a novel domain-specific language – modelling vehicle routing problems with Athos
Source: Empir Softw Eng. 2022 Sep 23;27(7):180. doi: 10.1007/s10664-022-10210-w (PMC9510508; doi:10.1007/s10664-022-10210-w)
Supplement: Supplementary file 1 — (ZIP 5.81 MB) [file 10664_2022_10210_MOESM1_ESM.zip › tikz-uml.sty]

%%%%%%%%%%%%%%%%%%%%%%%%%%%%%
% Start of tikz-uml.sty
%
% Some macros for UML Diagrams.
% Home page of project : 
% Author: Nicolas Kielbasiewicz
% Style from : 
% Fixed by Nicolas Kielbasiewicz (nicolas.kielbasiewicz@ensta-paristech.fr) in march 2016 to compile with pgf 3.00
%%%%%%%%%%%%%%%%%%%%%%%%%%%%%
%
\NeedsTeXFormat{LaTeX2e}[1995/12/01]%
\ProvidesPackage{tikz-uml}[2011/01/26]%
%
\RequirePackage{ifthen}%
\RequirePackage{tikz}%
\RequirePackage{xstring}%
\RequirePackage{calc}%
\RequirePackage{pgfopts}%
\usetikzlibrary{backgrounds,arrows,shapes,fit,shadows,decorations.markings}%
%
\def\tikzumlPackageLayersNum{3}%
\pgfkeys{/tikzuml/options/.cd, packageLayers/.initial=3}%
\pgfkeys{/tikzuml/options/.cd, packageLayers/.store in=\tikzumlPackageLayersNum}%
\def\tikzumlStateLayersNum{3}%
\pgfkeys{/tikzuml/options/.cd, stateLayers/.initial=3}%
\pgfkeys{/tikzuml/options/.cd, stateLayers/.store in=\tikzumlStateLayersNum}%
\def\tikzumlFragmentLayersNum{3}%
\pgfkeys{/tikzuml/options/.cd, fragmentLayers/.initial=3}%
\pgfkeys{/tikzuml/options/.cd, fragmentLayers/.store in=\tikzumlFragmentLayersNum}%
\def\tikzumlComponentLayersNum{3}%
\pgfkeys{/tikzuml/options/.cd, componentLayers/.initial=3}%
\pgfkeys{/tikzuml/options/.cd, componentLayers/.store in=\tikzumlComponentLayersNum}%
%
\ProcessPgfOptions{/tikzuml/options}%
%
\def\pgfsetlayersArg{background}%
\pgfdeclarelayer{background}%
\newcounter{tikzumlPackageLayers}%
\loop \pgfdeclarelayer{package\thetikzumlPackageLayers}%
  \xdef\pgfsetlayersArg{\pgfsetlayersArg,package\thetikzumlPackageLayers}%
  \ifnum\tikzumlPackageLayersNum>\thetikzumlPackageLayers%
    \stepcounter{tikzumlPackageLayers}%
\repeat%
%
\newcounter{tikzumlFragmentLayers}%
\loop \pgfdeclarelayer{fragment\thetikzumlFragmentLayers}%
  \xdef\pgfsetlayersArg{\pgfsetlayersArg,fragment\thetikzumlFragmentLayers}%
  \ifnum\tikzumlFragmentLayersNum>\thetikzumlFragmentLayers%
    \stepcounter{tikzumlFragmentLayers}%
\repeat%
%
\newcounter{tikzumlStateLayers}%
\loop \pgfdeclarelayer{state\thetikzumlStateLayers}%
  \xdef\pgfsetlayersArg{\pgfsetlayersArg,state\thetikzumlStateLayers}%
  \ifnum\tikzumlStateLayersNum>\thetikzumlStateLayers%
    \stepcounter{tikzumlStateLayers}%
\repeat%
%
\newcounter{tikzumlComponentLayers}%
\loop \pgfdeclarelayer{component\thetikzumlComponentLayers}%
  \xdef\pgfsetlayersArg{\pgfsetlayersArg,component\thetikzumlComponentLayers}%
  \ifnum\tikzumlComponentLayersNum>\thetikzumlComponentLayers%
    \stepcounter{tikzumlComponentLayers}%
\repeat%
%
\pgfdeclarelayer{lifelines}%
\pgfdeclarelayer{activity}%
\pgfdeclarelayer{connections}%
\xdef\pgfsetlayersArg{\pgfsetlayersArg,lifelines,activity,connections,main}%
\pgfsetlayers{\pgfsetlayersArg}%
%
\pgfkeys{/tikzuml/.cd, text/.initial=black, draw/.initial=black, font/.initial=\small,%
                       x/.initial=0, y/.initial=0,%
                       package type/.initial=tikzumlEmpty, fill package/.initial=blue!20,%
                       class width/.initial=10ex, simple interface width/.initial=4ex, class type/.initial=class, fill class/.initial=yellow!20, fill template/.initial=yellow!2,%
                       narynode width/.initial=6ex,%
                       relation geometry/.initial=--, relation angle1/.initial=-30, relation angle2/.initial=30, relation loopsize/.initial=3em, relation weight/.initial=0.5, relation pos1/.initial=0.2, relation pos2/.initial=0.8, relation pos stereo/.initial=0.5,%
                       note width/.initial=3cm, fill note/.initial=green!20,%
                       fill system/.initial=white,%
                       fill usecase/.initial=blue!20,%
                       actor below/.initial=0.5cm,%
                       state join width/.initial=3ex,%
                       state decision width/.initial=3ex,%
                       state initial width/.initial=5ex,%
                       state final width/.initial=5.5ex,%
                       state enter width/.initial=5ex,%
                       state exit width/.initial=5ex,%
                       state end width/.initial=5ex,%
                       state history width/.initial=5ex,%
                       state deep history width/.initial=5ex,%
                       state width/.initial=8ex, fill state/.initial=yellow!20,%
                       object stereo/.initial=object, fill object/.initial=yellow!20,%
                       call dt/.initial=tikzumlEmpty, call padding/.initial=2, call type/.initial=synchron, fill call/.initial=white,%
                       fragment type/.initial=opt, fragment inner xsep/.initial=1, fragment inner ysep/.initial=1, fill fragment/.initial= none,%
                       create call dt/.initial=4,%
                       component width/.initial=8ex, fill component/.initial= yellow!20,%
                       required interface distance/.initial=2.5cm, required interface width/.initial=1em, required interface padding/.initial=1cm,%
                       provided interface distance/.initial=3cm, provided interface width/.initial=1em, provided interface padding/.initial=1cm,%
                       port width/.initial=1ex, fill port/.initial= yellow!20,%
                       fill assembly connector/.initial= white,%
                       .unknown/.code={%
                         \let\keyname=\pgfkeyscurrentname%
                         \let\keyvalue=\pgfkeyscurrentvalue%
                         \errmessage{TIKZUML ERROR : in tikzuml global, invalid option \keyname}%
                       }%
}%
%
\pgfkeys{/tikzuml/.cd, text/.get=\tikzumlDefaultTextColor, draw/.get=\tikzumlDefaultDrawColor, font/.get=\tikzumlDefaultFont,%
                       x/.get=\tikzumlDefaultX, y/.get=\tikzumlDefaultY,%
                       package type/.get=\tikzumlPackageDefaultType, fill package/.get=\tikzumlPackageDefaultFillColor,%
                       class width/.get=\tikzumlClassDefaultWidth, simple interface width/.get=\tikzumlSimpleInterfaceDefaultWidth, class type/.get=\tikzumlClassDefaultType, fill class/.get=\tikzumlClassDefaultFillColor, fill template/.get=\tikzumlClassTemplateFillColorDefaultFillColor,%
                       narynode width/.get=\tikzumlNaryNodeDefaultWidth,%
                       relation geometry/.get=\tikzumlRelationDefaultGeometry, relation angle1/.get=\tikzumlRelationDefaultAngleO, relation angle2/.get=\tikzumlRelationDefaultAngleT, relation loopsize/.get=\tikzumlRelationDefaultLoopSize, relation weight/.get=\tikzumlRelationDefaultWeight, relation pos1/.get=\tikzumlRelationDefaultPosO, relation pos2/.get=\tikzumlRelationDefaultPosT, relation pos stereo/.get=\tikzumlRelationDefaultPosStereo,%
                       note width/.get=\tikzumlNoteDefaultWidth, fill note/.get=\tikzumlNoteDefaultFillColor,%
                       fill system/.get=\tikzumlSystemDefaultFillColor,%
                       fill usecase/.get=\tikzumlUseCaseDefaultFillColor,%
                       actor below/.get=\tikzumlActorDefaultBelow,%
                       state join width/.get=\tikzumlStateJoinDefaultWidth,%
                       state decision width/.get=\tikzumlStateDecisionDefaultWidth,%
                       state initial width/.get=\tikzumlStateInitialDefaultWidth,%
                       state final width/.get=\tikzumlStateFinalDefaultWidth,%
                       state enter width/.get=\tikzumlStateEnterDefaultWidth,%
                       state exit width/.get=\tikzumlStateExitDefaultWidth,%
                       state end width/.get=\tikzumlStateEndDefaultWidth,%
                       state history width/.get=\tikzumlStateHistoryDefaultWidth,%
                       state deep history width/.get=\tikzumlStateDeepHistoryDefaultWidth,%
                       state width/.get=\tikzumlStateDefaultWidth, fill state/.get=\tikzumlStateDefaultFillColor,%
                       object stereo/.get=\tikzumlObjectDefaultStereo, fill object/.get=\tikzumlObjectDefaultFillColor,%
                       call dt/.get=\tikzumlCallDefaultDT, call padding/.get=\tikzumlCallDefaultPadding, call type/.get=\tikzumlCallDefaultType, fill call/.get=\tikzumlCallDefaultFillColor,%
                       fragment type/.get=\tikzumlFragmentDefaultType, fragment inner xsep/.get=\tikzumlFragmentDefaultXSep, fragment inner ysep/.get=\tikzumlFragmentDefaultYSep, fill fragment/.get=\tikzumlFragmentDefaultFillColor,%
                       create call dt/.get=\tikzumlCreateCallDefaultDT,%
                       component width/.get=\tikzumlComponentDefaultWidth, fill component/.get=\tikzumlComponentDefaultFillColor,%
                       required interface distance/.get=\tikzumlRequiredInterfaceDefaultDistance, required interface width/.get=\tikzumlRequiredInterfaceDefaultWidth, required interface padding/.get=\tikzumlRequiredInterfaceDefaultPadding,%
                       provided interface distance/.get=\tikzumlProvidedInterfaceDefaultDistance, provided interface width/.get=\tikzumlProvidedInterfaceDefaultWidth, provided interface padding/.get=\tikzumlProvidedInterfaceDefaultPadding,%
                       port width/.get=\tikzumlPortDefaultWidth, fill port/.get=\tikzumlPortDefaultFillColor,%
                       fill assembly connector/.get=\tikzumlAssemblyConnectorDefaultFillColor%
}%
%
% utility : change default colors
\newcommand{\tikzumlset}[1]{%
  \pgfkeys{/tikzuml/.cd,#1}%
  \pgfkeys{/tikzuml/.cd, text/.get=\tikzumlDefaultTextColor, draw/.get=\tikzumlDefaultDrawColor, font/.get=\tikzumlDefaultFont,%
                         x/.get=\tikzumlDefaultX, y/.get=\tikzumlDefaultY,%
                         package type/.get=\tikzumlPackageDefaultType, fill package/.get=\tikzumlPackageDefaultFillColor,%
                         class width/.get=\tikzumlClassDefaultWidth, simple interface width/.get=\tikzumlSimpleInterfaceDefaultWidth, class type/.get=\tikzumlClassDefaultType, fill class/.get=\tikzumlClassDefaultFillColor, fill template/.get=\tikzumlClassTemplateFillColorDefaultFillColor,%
                         narynode width/.get=\tikzumlNaryNodeWidth,%
                         relation geometry/.get=\tikzumlRelationDefaultGeometry, relation angle1/.get=\tikzumlRelationDefaultAngleO, relation angle2/.get=\tikzumlRelationDefaultAngleT, relation loopsize/.get=\tikzumlRelationDefaultLoopSize, relation weight/.get=\tikzumlRelationDefaultWeight, relation pos1/.get=\tikzumlRelationDefaultPosO, relation pos2/.get=\tikzumlRelationDefaultPosT, relation pos stereo/.get=\tikzumlRelationDefaultPosStereo,%
                         note width/.get=\tikzumlNoteDefaultWidth, fill note/.get=\tikzumlNoteDefaultFillColor,%
                         fill system/.get=\tikzumlSystemDefaultFillColor,%
                         fill usecase/.get=\tikzumlUseCaseDefaultFillColor,%
                         actor below/.get=\tikzumlActorDefaultBelow,%
                         state join width/.get=\tikzumlStateJoinDefaultWidth,%
                         state decision width/.get=\tikzumlStateDecisionDefaultWidth,%
                         state initial width/.get=\tikzumlStateInitialDefaultWidth,%
                         state final width/.get=\tikzumlStateFinalDefaultWidth,%
                         state enter width/.get=\tikzumlStateEnterDefaultWidth,%
                         state exit width/.get=\tikzumlStateExitDefaultWidth,%
                         state end width/.get=\tikzumlStateEndDefaultWidth,%
                         state history width/.get=\tikzumlStateHistoryDefaultWidth,%
                         state deep history width/.get=\tikzumlStateDeepHistoryDefaultWidth,%
                         state width/.get=\tikzumlStateDefaultWidth, fill state/.get=\tikzumlStateDefaultFillColor,%
                         object stereo/.get=\tikzumlObjectDefaultStereo, fill object/.get=\tikzumlObjectDefaultFillColor,%
                         call dt/.get=\tikzumlCallDefaultDT, call padding/.get=\tikzumlCallDefaultPadding, call type/.get=\tikzumlCallDefaultType, fill call/.get=\tikzumlCallDefaultFillColor,%
                         fragment type/.get=\tikzumlFragmentDefaultType, fragment inner xsep/.get=\tikzumlFragmentDefaultXSep, fragment inner ysep/.get=\tikzumlFragmentDefaultYSep, fill fragment/.get=\tikzumlFragmentDefaultFillColor,%
                         create call dt/.get=\tikzumlCreateCallDT,%
                         component width/.get=\tikzumlComponentDefaultWidth, fill component/.get=\tikzumlComponentDefaultFillColor,%
                         required interface distance/.get=\tikzumlRequiredInterfaceDefaultDistance, required interface width/.get=\tikzumlRequiredInterfaceDefaultWidth, required interface padding/.get=\tikzumlRequiredInterfaceDefaultPadding,%
                         provided interface distance/.get=\tikzumlProvidedInterfaceDefaultDistance, provided interface width/.get=\tikzumlProvidedInterfaceDefaultWidth, provided interface padding/.get=\tikzumlProvidedInterfaceDefaultPadding,%
                         port width/.get=\tikzumlPortDefaultWidth, fill port/.get=\tikzumlPortDefaultFillColor,%
                         fill assembly connector/.get=\tikzumlAssemblyConnectorDefaultFillColor%
  }%
}%
%
% define a point
% arg : node/coordinates of the point
\newcommand{\umlpoint}[1]{%
  \begin{pgfonlayer}{connections}%
  \node[tikzuml control nodes style] at (#1) {};%
  \end{pgfonlayer}%
}%
%
\newcommand{\tikzumlskipescape}[3][_]{%
\begingroup%
  \def\_{#1}\edef\x{\endgroup%
    \def\noexpand\csname #3\endcsname{#2}}\x%
}%
%
%%%%%%%%%%%%%%%%%%%%%%%%%%%%%%%%%%%%%%%%%%%%%%%%%%%%%%%%%%%
%                       class diagrams                    %
%%%%%%%%%%%%%%%%%%%%%%%%%%%%%%%%%%%%%%%%%%%%%%%%%%%%%%%%%%%
%
\pgfkeys{/tikzuml/relation/.cd, attr1/.style args={#1|#2}{arg1=#1, mult1=#2},%
                                attr2/.style args={#1|#2}{arg2=#1, mult2=#2},%
                                attr/.style args={#1|#2}{arg=#1, mult=#2},%
                                recursive/.style args={#1|#2|#3}{angle1=#1, angle2=#2, loopsize=#3},%
                                anchors/.style args={#1 and #2}{anchor1=#1, anchor2=#2},%
                                recursive direction/.style args={#1 to #2}{recursive direction start=#1, recursive direction end=#2}%
}%
%
\pgfkeys{/tikzuml/note/.cd, anchors/.style args={#1 and #2}{anchor1=#1, anchor2=#2}}%
%
\tikzstyle{tikzuml simpleclass style}=[rectangle, minimum height=2em, node distance=2em]%
\tikzstyle{tikzuml simpleinterface style}=[circle, minimum height=1em, node distance=1em]%
\tikzstyle{tikzuml class style}=[rectangle split, rectangle split parts=3, rectangle split part align={center, left, left}, minimum height=2em, node distance=2em]%
\tikzstyle{tikzuml narynode style}=[diamond]%
\tikzstyle{tikzuml template style}=[dashed, inner ysep=0.5em, inner xsep=1ex]%
\tikzstyle{tikzuml control nodes style}=[fill=black, inner sep=1.5pt, circle]%
%
\tikzstyle{tikzuml association style}=[color=\tikzumlDefaultDrawColor, -]%
\tikzstyle{tikzuml bidirectional association style}=[color=\tikzumlDefaultDrawColor, angle45-angle45]%
\tikzstyle{tikzuml unidirectional association style}=[color=\tikzumlDefaultDrawColor, -angle 45]%
\tikzstyle{tikzuml aggregation style}=[color=\tikzumlDefaultDrawColor, open diamond-]%
\tikzstyle{tikzuml unidirectional aggregation style}=[color=\tikzumlDefaultDrawColor, open diamond-angle 45]%
\tikzstyle{tikzuml composition style}=[color=\tikzumlDefaultDrawColor, diamond-]%
\tikzstyle{tikzuml unidirectional composition style}=[color=\tikzumlDefaultDrawColor, diamond-angle 45]%
\tikzstyle{tikzuml nesting style}=[color=\tikzumlDefaultDrawColor]%
\tikzstyle{tikzuml dependency style}=[color=\tikzumlDefaultDrawColor, -angle 45, dashed]%
\tikzstyle{tikzuml import style}=[color=\tikzumlDefaultDrawColor, -angle 45, dashed]%
\tikzstyle{tikzuml inherit style}=[color=\tikzumlDefaultDrawColor, -open triangle 45]%
\tikzstyle{tikzuml implements style}=[color=\tikzumlDefaultDrawColor, -open triangle 45, dashed]%
%
\pgfkeys{/tikzuml/assemblyconnectorrelation/.cd, anchors/.style args={#1 and #2}{anchor1=#1, anchor2=#2}}%
%
\newcounter{tikzumlPackageClassNum}%
\newcounter{tikzumlPackageSubPackageNum}%
\newcounter{tikzumlRelationNum}%
\setcounter{tikzumlRelationNum}{1}%
\newcounter{tikzumlNoteNum}%
\setcounter{tikzumlNoteNum}{1}%
%
\newcounter{pos}%
\newcounter{posT}%
\newcounter{posStereo}%
%
\newcounter{tikzumlPackageLevel}%
\setcounter{tikzumlPackageLevel}{0}%
%
\newif\iftikzumlpackageSimpleStyle%
\newif\iftikzumlclassSimpleStyle%
\newif\iftikzumlclassCircleShape%
\newif\iftikzumlpackageWithoutCoords%
\newif\iftikzumlclassWithoutCoords%
\newif\iftikzumlassocclassWithoutCoords%
\newif\iftikzumlnoteWithoutCoords%
%
% define a uml package
% arg : package name
% optional : x, y: coordinates of the package
%            type: stereotype of the package
%            name: name of the package node
%            draw, fill, text: colors
%            style: to manage every default TikZ option
%            no coords: to tell that the package position is defined relatively
%                       to another node (automatically used with TikZ options above, below, left, right, below left, ...)
\newenvironment{umlpackage}[2][]{%
  \pgfkeys{/tikzuml/package/.cd, x/.initial=\tikzumlDefaultX, y/.initial=\tikzumlDefaultX, style/.style={},%
                                 name/.initial=tikzumlEmpty, type/.initial=\tikzumlPackageDefaultType, draw/.initial=\tikzumlDefaultDrawColor,% 
                                 fill/.initial=\tikzumlPackageDefaultFillColor, text/.initial=\tikzumlDefaultTextColor,%
                                 no coords/.is if=tikzumlpackageWithoutCoords,%
                                 no coords=false,%
                                 .unknown/.code={%
                                   \let\keyname=\pgfkeyscurrentname%
                                   \let\keyvalue=\pgfkeyscurrentvalue%
                                   \ifthenelse{\equal{\keyname}{above}\OR%
                                               \equal{\keyname}{left}\OR%
                                               \equal{\keyname}{below}\OR%
                                               \equal{\keyname}{right}\OR%
                                               \equal{\keyname}{above left}\OR%
                                               \equal{\keyname}{above right}\OR%
                                               \equal{\keyname}{below left}\OR%
                                               \equal{\keyname}{below right}}{%
                                     \IfSubStr{\keyvalue}{ of }{%
                                       \pgfkeys{/tikzuml/package/.cd, no coords}%
                                     }{}%
                                   }{}%
                                   \ifx\keyvalue\pgfkeysnovalue%
                                     \pgfkeys{/tikzuml/package/.cd, style/.append style/.expand once={\keyname}}%
                                   \else%
                                     \pgfkeys{/tikzuml/package/.cd, style/.append style/.expand twice={\expandafter\keyname\expandafter=\keyvalue}}%
                                   \fi%
                                   %\errmessage{TIKZUML ERROR : in umlpackage, invalid option \keyname}%
                                 }%
  }%
  \pgfkeys{/tikzuml/package/.cd, #1}%
  \pgfkeys{/tikzuml/package/.cd, x/.get=\tikzumlPackageXShift, y/.get=\tikzumlPackageYShift, name/.get=\tikzumlPackageName, type/.get=\tikzumlPackageTypeTmp,%
                                 draw/.get=\tikzumlPackageDrawColor, fill/.get=\tikzumlPackageFillColor,%
                                 text/.get=\tikzumlPackageTextColor%
  }%
  %

  %
  \ifthenelse{\equal{\tikzumlPackageTypeTmp}{tikzumlEmpty}}{%
    \def\tikzumlPackageType{}%
  }{%
    \expandafter\def\expandafter\tikzumlPackageType\expandafter{$\ll$\tikzumlPackageTypeTmp$\gg$ \\}%
  }%
  %
  \ifnum\thetikzumlPackageLevel>0%
    \let\tikzumlPackage@nameold\tikzumlPackage@fitname%
    \def\tikzumlPackage@name{#2}%
    \begingroup%
      \def\_{@}\edef\x{\endgroup%
        \def\noexpand\tikzumlPackage@fitname{\tikzumlPackage@name}}\x%
    \let\tikzumlPackage@parentold\tikzumlPackage@parent%
    \edef\tikzumlPackage@parent{\tikzumlPackage@parentold @@\tikzumlPackage@nameold}%
  \else%
    \def\tikzumlPackage@parent{}%
    \def\tikzumlPackage@name{#2}%
    \begingroup%
      \def\_{@}\edef\x{\endgroup%
        \def\noexpand\tikzumlPackage@fitname{\tikzumlPackage@name}}\x%
  \fi%
  %
  \let\tikzumlPackage@nodeNameold\tikzumlPackage@nodeName%
  %  
  \begingroup%
    \def\_{_}\edef\x{\endgroup%
      \def\noexpand\tikzumlPackage@nodeName{\tikzumlPackage@name}}\x%
  %
  \ifthenelse{\equal{\tikzumlPackageName}{tikzumlEmpty}}{}{%
    \def\tikzumlPackage@nodeName{\tikzumlPackageName}%
  }%
  %
  \StrSubstitute{\tikzumlPackage@nodeName}{.}{@POINT@}{\tikzumlPackage@nodeName}%
  %
  \expandafter\gdef\csname tikzumlPackageFit\tikzumlPackage@parent @@\tikzumlPackage@fitname\endcsname{}%
  %
  \setcounter{tikzumlPackageClassNum}{0}%
  \setcounter{tikzumlPackageSubPackageNum}{0}%
  \stepcounter{tikzumlPackageLevel}%
  %
  \begin{scope}[xshift=\tikzumlPackageXShift cm, yshift=\tikzumlPackageYShift cm]%
}{%
  \addtocounter{tikzumlPackageLevel}{-1}%
  \begin{pgfonlayer}{package\thetikzumlPackageLevel}%
  %
  % if contains no class, and not simple, one define a fictive node to enable the fit option
  \ifnum\c@tikzumlPackageClassNum=0%
    \ifnum\c@tikzumlPackageSubPackageNum=0%
      \iftikzumlpackageWithoutCoords%
        \node[inner sep=1.5ex, /tikzuml/package/style] (\tikzumlPackage@nodeName-root) {\phantom{\tikzumlPackage@nodeName}};%
      \else%
        \node[inner sep=1.5ex, /tikzuml/package/style] (\tikzumlPackage@nodeName-root) at (0,0) {\phantom{\tikzumlPackage@nodeName}};%
      \fi%
      \expandafter\xdef\csname tikzumlPackageFit\tikzumlPackage@parent @@\tikzumlPackage@fitname\endcsname{(\tikzumlPackage@nodeName-root)}%
    \fi%
  \fi%
  %
  \ifnum\c@tikzumlPackageLevel>0%
    \def\tikzumlPackageFitTmp{\csname tikzumlPackageFit\tikzumlPackage@parent\endcsname}%
    \expandafter\xdef\csname tikzumlPackageFit\tikzumlPackage@parent\endcsname{\tikzumlPackageFitTmp (\tikzumlPackage@nodeName) (\tikzumlPackage@nodeName-caption)}%
    \stepcounter{tikzumlPackageSubPackageNum}%
  \fi%
  %
  \node[draw=\tikzumlPackageDrawColor, fill=\tikzumlPackageFillColor, text=\tikzumlPackageTextColor, font=\tikzumlDefaultFont, inner sep=1.5ex, /tikzuml/package/style, fit = \csname tikzumlPackageFit\tikzumlPackage@parent @@\tikzumlPackage@fitname\endcsname] (\tikzumlPackage@nodeName) {};%
  \node[draw=\tikzumlPackageDrawColor, fill=\tikzumlPackageFillColor, text=\tikzumlPackageTextColor, font=\tikzumlDefaultFont, minimum height=1.5em, outer ysep=-0.3, anchor=south west] (\tikzumlPackage@nodeName-caption) at (\tikzumlPackage@nodeName.north west) {\begin{tabular}{c} \tikzumlPackageType \textbf{\tikzumlPackage@name}\end{tabular}};%
  \end{pgfonlayer}%
  \end{scope}%
}%
%
% shortcut to define an empty package
\newcommand{\umlemptypackage}[2][]{\begin{umlpackage}[#1]{#2} \end{umlpackage}}%
%
% define a uml class
% args : name of the class
%        attributes of the class
%        operations of the class
% optional : x, y: coordinates of the class
%            width: of the class node
%            type: type of class (class, interface, typedef, enum)
%            tags: tagged values of class
%            template: template parameters
%            simple: if used, class is empty and drawn with a rectangle
%            circle: if used with simple, class is empty and drawn with a circle
%            draw, fill, fill template, and text: colors
%            style: to manage every default TikZ option
%            no coords: to tell that the class position is defined relatively
%                       to another node (automatically used with TikZ options above, below, left, right, below left, ...)
\newcommand{\umlclass}[4][]{%
  \pgfkeys{/tikzuml/class/.cd, x/.initial=\tikzumlDefaultX, y/.initial=\tikzumlDefaultX, width/.initial=\tikzumlClassDefaultWidth, type/.initial=\tikzumlClassDefaultType,%
                               tags/.initial={}, style/.style={},%
                               template/.initial={}, name/.initial=tikzumlEmpty,%
                               draw/.initial=\tikzumlDefaultDrawColor,%
                               fill template/.initial=\tikzumlClassTemplateFillColorDefaultFillColor,%
                               fill/.initial=\tikzumlClassDefaultFillColor,%
                               text/.initial=\tikzumlDefaultTextColor,%
                               simple/.is if=tikzumlclassSimpleStyle, circle/.is if=tikzumlclassCircleShape, no coords/.is if=tikzumlclassWithoutCoords,%
                               simple=false, circle=false, no coords=false,%
                               .unknown/.code={%
                                 \let\keyname=\pgfkeyscurrentname%
                                 \let\keyvalue=\pgfkeyscurrentvalue%
                                 \ifthenelse{\equal{\keyname}{above}\OR%
                                             \equal{\keyname}{left}\OR%
                                             \equal{\keyname}{below}\OR%
                                             \equal{\keyname}{right}\OR%
                                             \equal{\keyname}{above left}\OR%
                                             \equal{\keyname}{above right}\OR%
                                             \equal{\keyname}{below left}\OR%
                                             \equal{\keyname}{below right}}{%
                                   \IfSubStr{\keyvalue}{ of }{%
                                     \pgfkeys{/tikzuml/class/.cd, no coords}%
                                   }{}%
                                 }{}%
                                 \ifx\keyvalue\pgfkeysnovalue%
                                   \pgfkeys{/tikzuml/class/.cd, style/.append style/.expand once={\keyname}}%
                                 \else%
                                   \pgfkeys{/tikzuml/class/.cd, style/.append style/.expand twice={\expandafter\keyname\expandafter=\keyvalue}}%
                                 \fi%
                                 %\errmessage{TIKZUML ERROR : in umlclass, invalid option \keyname}%
                               }%
  }%
  \pgfkeys{/tikzuml/class/.cd,#1}%
  %
  \iftikzumlclassSimpleStyle%
    \iftikzumlclassCircleShape%
      \pgfkeys{/tikzuml/class/.cd, width/.initial=\tikzumlSimpleInterfaceDefaultWidth}%
    \fi%
  \fi%
  %
  \pgfkeys{/tikzuml/class/.cd, x/.get=\tikzumlClassX, y/.get=\tikzumlClassY, width/.get=\tikzumlClassMinimumWidth,% 
                               type/.get=\tikzumlClassTypeTmp, tags/.get=\tikzumlClassTagsTmp, template/.get=\tikzumlClassTemplateFillColorParam,%
                               name/.get=\tikzumlClassName,%
                               draw/.get=\tikzumlClassDrawColor, fill/.get=\tikzumlClassFillColor,%
                               text/.get=\tikzumlClassTextColor, fill template/.get=\tikzumlClassTemplateFillColor%
  }%
  %
  \ifthenelse{\equal{\tikzumlClassTypeTmp}{class}\OR\equal{\tikzumlClassTypeTmp}{abstract}}{%
    \def\tikzumlClassType{}%
  }{%
    \expandafter\def\expandafter\tikzumlClassType\expandafter{$\ll$\tikzumlClassTypeTmp$\gg$ \\}%
  }%
  %
  \ifthenelse{\equal{\tikzumlClassTagsTmp}{}}{%
    \def\tikzumlClassTags{}%
  }{%
    \def\tikzumlClassTags{\\ \{\tikzumlClassTagsTmp\}}%
  }%
  %
  \ifthenelse{\equal{\tikzumlClassTemplateFillColorParam}{}}{%
    \def\tikzumlClassVPadding{}%
    \def\tikzumlClassHPadding{}%
  }{%
    \def\tikzumlClassVPadding{\vspace{0.1em} \\}%
    \def\tikzumlClassHPadding{\hspace{0.5ex} $ $}%
  }%
  %
  \def\tikzumlClassName{#2}%
  %
  \begingroup%
    \def\_{_}\edef\x{\endgroup%
      \def\noexpand\tikzumlClassNodeName{\tikzumlClassName}}\x%
  %
  \ifthenelse{\equal{\tikzumlClassName}{tikzumlEmpty}}{}{%
    \def\tikzumlClassNodeName{\tikzumlClassName}%
  }%
  %
  \StrSubstitute{\tikzumlClassNodeName}{:}{@COLON@}[\tikzumlClassNodeName]%
  \StrSubstitute{\tikzumlClassNodeName}{\_}{@UNDERSCORE@}[\tikzumlClassNodeName]%
  %
  \ifthenelse{\equal{\tikzumlClassTypeTmp}{abstract}}{%
    \let\tikzumlClassNameOld\tikzumlClassName%
    \def\tikzumlClassName{{\it \tikzumlClassNameOld}}%
  }{}%
  %
  \def\tikzumlClassPos{\tikzumlClassX,\tikzumlClassY}%
  \def\tikzumlClassAttributes{#3}%
  \def\tikzumlClassOperations{#4}%
  %
  \iftikzumlclassSimpleStyle%
    \iftikzumlclassWithoutCoords%
      \iftikzumlclassCircleShape%
        \node[tikzuml simpleinterface style, draw=\tikzumlClassDrawColor, fill=\tikzumlClassFillColor, text=\tikzumlClassTextColor, font=\tikzumlDefaultFont, minimum width=\tikzumlClassMinimumWidth, /tikzuml/class/style] (\tikzumlClassNodeName) {};%
        \node[anchor=south] (\tikzumlClassNodeName-label) at (\tikzumlClassNodeName.north) {\begin{tabular}{c}\tikzumlClassVPadding \tikzumlClassType \tikzumlClassHPadding \textbf{\tikzumlClassName} \tikzumlClassHPadding \tikzumlClassTags \end{tabular}%
        };%
      \else%
        \node[tikzuml simpleclass style, draw=\tikzumlClassDrawColor, fill=\tikzumlClassFillColor, text=\tikzumlClassTextColor, font=\tikzumlDefaultFont, minimum width=\tikzumlClassMinimumWidth, /tikzuml/class/style] (\tikzumlClassNodeName) {\begin{tabular}{c}\tikzumlClassVPadding \tikzumlClassType \tikzumlClassHPadding \textbf{\tikzumlClassName} \tikzumlClassHPadding \tikzumlClassTags \end{tabular}%
        };%
      \fi%
    \else%
      \iftikzumlclassCircleShape%
        \node[tikzuml simpleinterface style, draw=\tikzumlClassDrawColor, fill=\tikzumlClassFillColor, text=\tikzumlClassTextColor, font=\tikzumlDefaultFont, minimum width=\tikzumlClassMinimumWidth, /tikzuml/class/style] (\tikzumlClassNodeName) at (\tikzumlClassPos) {};
        \node[anchor=south] (\tikzumlClassNodeName-label) at (\tikzumlClassNodeName.north){\begin{tabular}{c}\tikzumlClassVPadding \tikzumlClassType \tikzumlClassHPadding \textbf{\tikzumlClassName} \tikzumlClassHPadding \tikzumlClassTags \end{tabular}%
        };%
      \else%
        \node[tikzuml simpleclass style, draw=\tikzumlClassDrawColor, fill=\tikzumlClassFillColor, text=\tikzumlClassTextColor, font=\tikzumlDefaultFont, minimum width=\tikzumlClassMinimumWidth, /tikzuml/class/style] (\tikzumlClassNodeName) at (\tikzumlClassPos) {\begin{tabular}{c}\tikzumlClassVPadding \tikzumlClassType \tikzumlClassHPadding \textbf{\tikzumlClassName} \tikzumlClassHPadding \tikzumlClassTags \end{tabular}%
        };%
      \fi%
    \fi%
  \else%
    \iftikzumlclassWithoutCoords%
      \node[tikzuml class style, draw=\tikzumlClassDrawColor, fill=\tikzumlClassFillColor, text=\tikzumlClassTextColor, font=\tikzumlDefaultFont, minimum width=\tikzumlClassMinimumWidth, /tikzuml/class/style] (\tikzumlClassNodeName) {\begin{tabular}{c}\tikzumlClassVPadding \tikzumlClassType \tikzumlClassHPadding \textbf{\tikzumlClassName} \tikzumlClassHPadding \tikzumlClassTags \end{tabular}%
      \nodepart{second}%
      \begin{tabular}{l}%
      \tikzumlClassAttributes%
      \end{tabular}%
      \nodepart{third}%
      \begin{tabular}{l}%
      \tikzumlClassOperations%
      \end{tabular}%
      };%
    \else%
      \node[tikzuml class style, draw=\tikzumlClassDrawColor, fill=\tikzumlClassFillColor, text=\tikzumlClassTextColor, font=\tikzumlDefaultFont, minimum width=\tikzumlClassMinimumWidth, /tikzuml/class/style] (\tikzumlClassNodeName) at (\tikzumlClassPos) {\begin{tabular}{c}\tikzumlClassVPadding \tikzumlClassType \tikzumlClassHPadding \textbf{\tikzumlClassName} \tikzumlClassHPadding \tikzumlClassTags \end{tabular}%
      \nodepart{second}%
      \begin{tabular}{l}%
      \tikzumlClassAttributes%
      \end{tabular}%
      \nodepart{third}%
      \begin{tabular}{l}%
      \tikzumlClassOperations%
      \end{tabular}%
      };%
    \fi%
  \fi%
  %
  \ifthenelse{\equal{\tikzumlClassTemplateFillColorParam}{}}{}{%
    \draw (\tikzumlClassNodeName.north east) node[tikzuml template style, name=\tikzumlClassNodeName-template, draw=\tikzumlClassDrawColor, fill=\tikzumlClassTemplateFillColor, text=\tikzumlClassTextColor, font=\tikzumlDefaultFont] {\tikzumlClassTemplateFillColorParam};%
  }%
  %
  % add to fit
  \ifnum\c@tikzumlPackageLevel>0%
    \edef\tikzumlPackageFitOld{\csname tikzumlPackageFit\tikzumlPackage@parent @@\tikzumlPackage@fitname\endcsname}%
    \ifthenelse{\equal{\tikzumlClassTemplateFillColorParam}{}}{%
      \expandafter\xdef\csname tikzumlPackageFit\tikzumlPackage@parent @@\tikzumlPackage@fitname\endcsname{\tikzumlPackageFitOld (\tikzumlClassNodeName)}%
    }{%
      \expandafter\xdef\csname tikzumlPackageFit\tikzumlPackage@parent @@\tikzumlPackage@fitname\endcsname{\tikzumlPackageFitOld (\tikzumlClassNodeName) (\tikzumlClassNodeName-template)}%
    }%
    \stepcounter{tikzumlPackageClassNum}%
  \fi%
  \ifnum\c@tikzumlComponentLevel>0%
    \def\tikzumlComponentFitTmp{\csname tikzumlComponentFit\tikzumlComponent@parent @@\tikzumlComponent@fitname\endcsname}%
    \ifthenelse{\equal{\tikzumlClassTemplateFillColorParam}{}}{%
      \expandafter\xdef\csname tikzumlComponentFit\tikzumlComponent@parent @@\tikzumlComponent@fitname\endcsname{\tikzumlComponentFitTmp (\tikzumlClassNodeName)}%
    }{%
      \expandafter\xdef\csname tikzumlComponentFit\tikzumlComponent@parent @@\tikzumlComponent@fitname\endcsname{\tikzumlComponentFitTmp (\tikzumlClassNodeName) (\tikzumlClassNodeName-template)}%
    }%
    \stepcounter{tikzumlComponentSubComponentNum}%
  \fi%
}%
%
% shortcuts for interface, enum and typedef environments
\newcommand{\umlabstract}[4][]{%
  \pgfkeys{/tikzuml/class/.cd, .unknown/.code={%
                                          \let\keyname=\pgfkeyscurrentname%
                                          \let\keyvalue=\pgfkeyscurrentvalue%
                                          \ifthenelse{\equal{\keyname}{type}}{%
                                            \errmessage{TIKZUML ERROR : in umlabstract, forbidden option type}%
                                          }{}%
                                        }%
  }%
  \pgfkeys{/tikzuml/class/.cd, #1}%
  \umlclass[type=abstract,#1]{#2}{#3}{#4}%
}%
\newcommand{\umlinterface}[4][]{%
  \pgfkeys{/tikzuml/class/.cd, .unknown/.code={%
                                          \let\keyname=\pgfkeyscurrentname%
                                          \let\keyvalue=\pgfkeyscurrentvalue%
                                          \ifthenelse{\equal{\keyname}{type}}{%
                                            \errmessage{TIKZUML ERROR : in umlinterface, forbidden option type}%
                                          }{}%
                                        }%
  }%
  \pgfkeys{/tikzuml/class/.cd, #1}%
  \umlclass[type=interface,#1]{#2}{#3}{#4}%
}%
\newcommand{\umltypedef}[4][]{%
  \pgfkeys{/tikzuml/class/.cd, .unknown/.code={%
                                          \let\keyname=\pgfkeyscurrentname%
                                          \let\keyvalue=\pgfkeyscurrentvalue%
                                          \ifthenelse{\equal{\keyname}{type}}{%
                                            \errmessage{TIKZUML ERROR : in umltypedef, forbidden option type}%
                                          }{}%
                                        }%
  }%
  \pgfkeys{/tikzuml/class/.cd, #1}%
  \umlclass[type=typedef,#1]{#2}{#3}{#4}%
}%
\newcommand{\umlenum}[4][]{%
  \pgfkeys{/tikzuml/class/.cd, .unknown/.code={%
                                          \let\keyname=\pgfkeyscurrentname%
                                          \let\keyvalue=\pgfkeyscurrentvalue%
                                          \ifthenelse{\equal{\keyname}{type}}{%
                                            \errmessage{TIKZUML ERROR : in umlenum, forbidden option type}%
                                          }{}%
                                        }%
  }%
  \pgfkeys{/tikzuml/class/.cd, #1}%
  \umlclass[type=enum,#1]{#2}{#3}{#4}
}%
%
% shortcut to define an empty class
\newcommand{\umlemptyclass}[2][]{\umlclass[#1]{#2}{}{}}%
\newcommand{\umlsimpleclass}[2][]{%
  \pgfkeys{/tikzuml/class/.cd, .unknown/.code={%
                                          \let\keyname=\pgfkeyscurrentname%
                                          \let\keyvalue=\pgfkeyscurrentvalue%
                                          \ifthenelse{\equal{\keyname}{simple}}{%
                                            \errmessage{TIKZUML ERROR : in umlsimpleclass, forbidden option simple}%
                                          }{}%
                                        }%
  }%
  \pgfkeys{/tikzuml/class/.cd, #1}%
  \umlemptyclass[simple, #1]{#2}%
}%
%
\newcommand{\umlsimpleinterface}[2][]{%
  \pgfkeys{/tikzuml/class/.cd, .unknown/.code={%
                                 \let\keyname=\pgfkeyscurrentname%
                                 \let\keyvalue=\pgfkeyscurrentvalue%
                                 \ifthenelse{\equal{\keyname}{simple}}{%
                                   \errmessage{TIKZUML ERROR : in umlsimpleinterface, forbidden option simple}%
                                 }{%
                                   \ifthenelse{\equal{\keyname}{circle}}{%
                                     \errmessage{TIKZUML ERROR : in umlsimpleinterface, forbidden option circle}%
                                   }{}%
                                 }%
                               }%
  }%
  \pgfkeys{/tikzuml/class/.cd, #1}%
  \umlsimpleclass[circle, #1]{#2}%
}%
% underline the text for static arg
\newcommand{\umlstatic}[1]{\underline{#1}}%
\newcommand{\umlvirt}[1]{\textit{#1}}%
%
% define node for n-ary association
\newcommand{\umlNarynode}[2][]{%
  \def\tikzumlNaryNodeAnchor{.north}
  \def\tikzumlNaryNodeLabelPos{above}
  \pgfkeys{/tikzuml/narynode/.cd, x/.initial=\tikzumlDefaultX, y/.initial=\tikzumlDefaultX, width/.initial=\tikzumlNaryNodeDefaultWidth, name/.initial=tikzumlEmpty,%
                                  draw/.initial=\tikzumlDefaultDrawColor, fill/.initial=\tikzumlClassDefaultFillColor,%
                                  text/.initial=\tikzumlDefaultTextColor, style/.style={},%
                                  .unknown/.code={%
                                    \let\keyname=\pgfkeyscurrentname%
                                    \let\keyvalue=\pgfkeyscurrentvalue%
                                    \ifthenelse{\equal{\keyname}{above}}{%
                                      \def\tikzumlNaryNodeAnchor{.north}%
                                      \def\tikzumlNaryNodeLabelPos{above}%
                                    }{%
                                      \ifthenelse{\equal{\keyname}{above left}}{%
                                        \def\tikzumlNaryNodeAnchor{.north west}%
                                        \def\tikzumlNaryNodeLabelPos{above left}%
                                      }{%
                                        \ifthenelse{\equal{\keyname}{left}}{%
                                          \def\tikzumlNaryNodeAnchor{.west}%
                                          \def\tikzumlNaryNodeLabelPos{left}%
                                        }{%
                                          \ifthenelse{\equal{\keyname}{below left}}{%
                                            \def\tikzumlNaryNodeAnchor{.south west}%
                                            \def\tikzumlNaryNodeLabelPos{below left}%
                                          }{%
                                            \ifthenelse{\equal{\keyname}{below}}{%
                                              \def\tikzumlNaryNodeAnchor{.south}%
                                              \def\tikzumlNaryNodeLabelPos{below}%
                                            }{%
                                              \ifthenelse{\equal{\keyname}{below right}}{%
                                                \def\tikzumlNaryNodeAnchor{.south east}%
                                                \def\tikzumlNaryNodeLabelPos{below right}%
                                              }{%
                                                \ifthenelse{\equal{\keyname}{right}}{%
                                                  \def\tikzumlNaryNodeAnchor{.east}%
                                                  \def\tikzumlNaryNodeLabelPos{right}%
                                                }{%
                                                  \ifthenelse{\equal{\keyname}{above right}}{%
                                                    \def\tikzumlNaryNodeAnchor{.north east}%
                                                    \def\tikzumlNaryNodeLabelPos{above right}%
                                                  }{%
                                                    \ifx\keyvalue\pgfkeysnovalue%
                                                      \pgfkeys{/tikzuml/narynode/.cd, style/.append style/.expand once={\keyname}}%
                                                    \else%
                                                      \pgfkeys{/tikzuml/narynode/.cd, style/.append style/.expand twice={\expandafter\keyname\expandafter=\keyvalue}}%
                                                    \fi%
                                                    %\errmessage{TIKZUML ERROR : in umlNarynode, invalid option \keyname}%
                                                  }%
                                                }%
                                              }%
                                            }%
                                          }%
                                        }%
                                      }%
                                    }%
                                  }%
  }%
  \pgfkeys{/tikzuml/narynode/.cd,#1}%
  \pgfkeys{/tikzuml/narynode/.cd, x/.get=\tikzumlNaryNodeX, y/.get=\tikzumlNaryNodeY, width/.get=\tikzumlNaryNodeMinimumWidth,%
                                  name/.get=\tikzumlNaryNodeName,%
                                  draw/.get=\tikzumlNaryNodeDrawColor, fill/.get=\tikzumlNaryNodeFillColor,%
                                  text/.get=\tikzumlNaryNodeTextColor%
  }%
  %
  \def\tikzumlNaryName{#2}%
  %
  \ifthenelse{\equal{\tikzumlNaryNodeName}{tikzumlEmpty}}{%
    \edef\tikzumlNaryNodeName{\tikzumlNaryName}%
  }{%
    \edef\tikzumlNaryNodeName{\tikzumlNaryNodeName}%
  }%
  %
  \begingroup%
    \def\_{_}\edef\x{\endgroup%
      \def\noexpand\tikzumlNaryNode@nodeName{\tikzumlNaryNodeName}}\x%
  %
  \StrSubstitute{\tikzumlNaryNode@nodeName}{:}{@COLON@}[\tikzumlNaryNode@nodeName]%
  \StrSubstitute{\tikzumlNaryNode@nodeName}{\_}{@UNDERSCORE@}[\tikzumlNaryNode@nodeName]%
  %
  \def\tikzumlNarynodePos{\tikzumlNaryNodeX,\tikzumlNaryNodeY}%
  %
  \node[tikzuml narynode style, draw=\tikzumlNaryNodeDrawColor, fill=\tikzumlNaryNodeFillColor, text=\tikzumlNaryNodeTextColor, font=\tikzumlDefaultFont, minimum width=\tikzumlNaryNodeMinimumWidth, minimum height=\tikzumlNaryNodeMinimumWidth, /tikzuml/narynode/style] (\tikzumlNaryNode@nodeName) at (\tikzumlNarynodePos) {};%
  \draw (\tikzumlNaryNode@nodeName\tikzumlNaryNodeAnchor) node[\tikzumlNaryNodeLabelPos] {\tikzumlNaryName};%
  %
  % add to fit
  \ifnum\c@tikzumlPackageLevel>0%
    \edef\tikzumlPackageFitOld{\csname tikzumlPackageFit\tikzumlPackage@parent @@\tikzumlPackage@fitname\endcsname}%
    \expandafter\xdef\csname tikzumlPackageFit\tikzumlPackage@parent @@\tikzumlPackage@fitname\endcsname{\tikzumlPackageFitOld (\tikzumlNaryNode@nodeName)}%
    \stepcounter{tikzumlPackageClassNum}%
  \fi%
}%
%
\newdimen\tikzumlNestingSymbolSize%
%
% main command to define a relation between two classes
% args : src class
%        dest class
% optional : geometry: geometry of the line
%            weight: barycentric weight of the middle part when geometry is a 3-line
%            arm1, arm2: lengths of first or last part when geometry id a 3-line
%            arg1, arg2, arg: name of the src/dest/dest side class type attribute defined by the relation
%            mult1, mult2, mult: multiplicity of the src/dest/dest side class type attribute defined by the relation
%            pos1, pos2, pos: position of the src/dest/dest side class type attribute defined by the relation
%            align1, align2, align: text justification of the src/dest/dest side class type attribute defined by the relation
%            anchor1, anchor2: src/dest anchors on linked classes
%            angle1, angle2, loopsize: start angle, end angle and size of the relation (only if recursive)
%            stereo: stereotype of the relation
%            pos stereo: position of the stereotype on the relation
%            style: style of the relation (association, aggregation, composition, inherit, ...)
%            name: rootname used for naming nodes of the relation
%            recursive mode: type of recursive arrow (transition for state diagrams, or default)
%            recursive direction start/end: when transition relation, start/end directions of the relation arrow
\newcommand{\umlrelation}[3][]{%
  \pgfkeys{/tikzuml/relation/.cd, geometry/.initial=\tikzumlRelationDefaultGeometry, weight/.initial=\tikzumlRelationDefaultWeight,%
                                  arm1/.initial=auto, arm2/.initial=auto,%
                                  arg1/.initial={}, arg2/.initial={}, arg/.initial={},%
                                  mult1/.initial={}, mult2/.initial={}, mult/.initial={},%
                                  pos1/.initial=\tikzumlRelationDefaultPosO, pos2/.initial=\tikzumlRelationDefaultPosT, pos/.initial=tikzumlEmpty,%
                                  align1/.initial={}, align2/.initial={}, align/.initial={},%
                                  anchor1/.initial=tikzumlEmpty, anchor2/.initial=tikzumlEmpty,%
                                  angle1/.initial=\tikzumlRelationDefaultAngleO, angle2/.initial=\tikzumlRelationDefaultAngleT, loopsize/.initial=\tikzumlRelationDefaultLoopSize,%
                                  stereo/.initial={}, pos stereo/.initial=\tikzumlRelationDefaultPosStereo,%
                                  style/.initial=->, style2/.style={}, name/.initial=relation-\thetikzumlRelationNum,%
                                  recursive mode/.initial=default, recursive direction start/.initial=right,%
                                  recursive direction end/.initial=bottom,%
                                  .unknown/.code={%
                                    \let\keyname=\pgfkeyscurrentname%
                                    \let\keyvalue=\pgfkeyscurrentvalue%
                                    \ifthenelse{\equal{\keyname}{with port}%
                                             \OR\equal{\keyname}{interface}%
                                             \OR\equal{\keyname}{padding}%
                                             \OR\equal{\keyname}{width}%
                                             \OR\equal{\keyname}{first arm}%
                                             \OR\equal{\keyname}{second arm}%
                                             \OR\equal{\keyname}{middle arm}%
                                             \OR\equal{\keyname}{last arm}%
                                             \OR\equal{\keyname}{distance}}{}{%
                                               \ifx\keyvalue\pgfkeysnovalue%
                                                 \pgfkeys{/tikzuml/relation/.cd, style2/.append style/.expand once={\keyname}}%
                                               \else%
                                                 \pgfkeys{/tikzuml/relation/.cd, style2/.append style/.expand twice={\expandafter\keyname\expandafter=\keyvalue}}%
                                               \fi%
                                               %\errmessage{TIKZUML ERROR : in umlrelation, invalid option \keyname}%
                                    }%
                                  }%
  }%
  \pgfkeys{/tikzuml/relation/.cd,#1}%
  \pgfkeys{/tikzuml/relation/.cd, geometry/.get=\tikzumlRelationGeometry, weight/.get=\tikzumlRelationWeight,%
                                  arm1/.get=\tikzumlRelationArmO, arm2/.get=\tikzumlRelationArmT,%
                                  arg1/.get=\tikzumlRelationAttrName, arg2/.get=\tikzumlRelationAttrNameTO, arg/.get=\tikzumlRelationAttrNameTT,%
                                  mult1/.get=\tikzumlRelationMultiplicity, mult2/.get=\tikzumlRelationMultiplicityTO, mult/.get=\tikzumlRelationMultiplicityTT,%
                                  pos1/.get=\tikzumlRelationPosition, pos2/.get=\tikzumlRelationPositionTO, pos/.get=\tikzumlRelationPositionTT,%
                                  align1/.get=\tikzumlRelationAlign, align2/.get=\tikzumlRelationAlignTO, align/.get=\tikzumlRelationAlignTT,%
                                  anchor1/.get=\tikzumlRelationSrcAnchor, anchor2/.get=\tikzumlRelationDestAnchor,%
                                  angle1/.get=\tikzumlRelationStartAngle, angle2/.get=\tikzumlRelationEndAngle, loopsize/.get=\tikzumlRelationLoopSize,%
                                  stereo/.get=\tikzumlRelationStereoType, pos stereo/.get=\tikzumlRelationPositionStereotype,%
                                  style/.get=\tikzumlRelationStyle, name/.get=\tikzumlRelationName,%
                                  recursive mode/.get=\tikzumlRelationRecursiveMode,%
                                  recursive direction start/.get=\tikzumlRelationRecursiveDirectionStart,%
                                  recursive direction end/.get=\tikzumlRelationRecursiveDirectionEnd%
  }%
  %
  \def\tikzumlSrcClassName{#2}%
  %
  % managing \_ in class names for node names
  \begingroup%
    \def\_{_}\edef\x{\endgroup%
      \def\noexpand\tikzumlSrcClassNodeName{\tikzumlSrcClassName}}\x%
  %
  \StrSubstitute{\tikzumlSrcClassNodeName}{:}{@COLON@}[\tikzumlSrcClassNodeName]%
  \StrSubstitute{\tikzumlSrcClassNodeName}{\_}{@UNDERSCORE@}[\tikzumlSrcClassNodeName]%
  %
  \def\tikzumlDestClassName{#3}%
  \begingroup%
    \def\_{_}\edef\x{\endgroup%
      \def\noexpand\tikzumlDestClassNodeName{\tikzumlDestClassName}}\x%
  %
  \StrSubstitute{\tikzumlDestClassNodeName}{:}{@COLON@}[\tikzumlDestClassNodeName]%
  \StrSubstitute{\tikzumlDestClassNodeName}{\_}{@UNDERSCORE@}[\tikzumlDestClassNodeName]%
  %
  % managing alias keys
  \def\tikzumlRelationAttrNameT{\tikzumlRelationAttrNameTO\tikzumlRelationAttrNameTT}%
  \def\tikzumlRelationMultiplicityT{\tikzumlRelationMultiplicityTO\tikzumlRelationMultiplicityTT}%
  \def\tikzumlRelationAlignT{\tikzumlRelationAlignTO\tikzumlRelationAlignTT}%
  \def\posAttrName{}%
  \def\posMultiplicity{}%
  \def\posAttrNameT{}%
  \def\posMultiplicityT{}%
  %
  \ifthenelse{\equal{\tikzumlRelationPositionTT}{tikzumlEmpty}}{%
    \def\tikzumlRelationPositionT{\tikzumlRelationPositionTO}%
  }{%
    \def\tikzumlRelationPositionT{\tikzumlRelationPositionTT}%
  }%
  %
  \def\attrAlign{}%
  \def\multAlign{}%
  \def\attrAlignT{}%
  \def\multAlignT{}%
  %
  \ifthenelse{\equal{\tikzumlRelationAlign}{left}}{%
    \def\attrAlign{above right}%
    \def\multAlign{below right}%
  }{%
    \ifthenelse{\equal{\tikzumlRelationAlign}{right}}{%
      \def\attrAlign{above left}%
      \def\multAlign{below left}%
    }{}%
  }%
  %
  \ifthenelse{\equal{\tikzumlRelationAlignT}{left}}{%
    \def\attrAlignT{above right}%
    \def\multAlignT{below right}%
  }{%
    \ifthenelse{\equal{\tikzumlRelationAlignT}{right}}{%
      \def\attrAlignT{above left}%
      \def\multAlignT{below left}%
    }{}%
  }%
  %
  % def stereotype
  \ifthenelse{\equal{\tikzumlRelationStereoType}{}}{%
    \def\stereotype{}%
  }{%
    \def\stereotype{$\ll$\tikzumlRelationStereoType$\gg$}%
  }%
  
  % def anchors macros
  \ifthenelse{\equal{\tikzumlRelationSrcAnchor}{tikzumlEmpty}}{%
    \def\tikzumlRelationSrcAnchor{}%
  }{%
    \let\tikzumlRelationSrcAnchorold\tikzumlRelationSrcAnchor%
    \def\tikzumlRelationSrcAnchor{.\tikzumlRelationSrcAnchorold}%
  }%
  %
  \ifthenelse{\equal{\tikzumlRelationDestAnchor}{tikzumlEmpty}}{%
    \def\tikzumlRelationDestAnchor{}%
  }{%
    \let\tikzumlRelationDestAnchorold\tikzumlRelationDestAnchor%
    \def\tikzumlRelationDestAnchor{.\tikzumlRelationDestAnchorold}%
  }%
  %
  \setcounter{pos}{100*\real{\tikzumlRelationPosition}}%
  \setcounter{posT}{100*\real{\tikzumlRelationPositionT}}%
  \setcounter{posStereo}{100*\real{\tikzumlRelationPositionStereotype}}%
  %
  \pgfmathsetmacro{\tikzumlRelationWeightT}{1.0-\tikzumlRelationWeight}%
  %
  %\newcounter{tikzumlControlNodesNum}%
  %\setcounter{tikzumlControlNodesNum}{0}%
  %
  \node[inner sep=0] (\tikzumlRelationName-middle) at (barycentric cs:\tikzumlSrcClassNodeName=\tikzumlRelationWeightT,\tikzumlDestClassNodeName=\tikzumlRelationWeight) {};%
  %
  % straight line
  \ifthenelse{\equal{\tikzumlRelationGeometry}{--}}%
  {%
    \ifthenelse{\equal{\tikzumlSrcClassNodeName}{\tikzumlDestClassNodeName}}{%
      \def\arcNum{1}%
      \def\arcNumT{1}%
      %
      \ifthenelse{\equal{\tikzumlRelationRecursiveMode}{default}}{%
        \xdef\tikzumlLastArc{node[pos=\tikzumlRelationPosition, \posAttrName, \attrAlign] {\tikzumlRelationAttrName}%
                             node[pos=\tikzumlRelationPosition, swap, \posMultiplicity, \multAlign] {\tikzumlRelationMultiplicity}%
                             node[pos=\tikzumlRelationPositionT, \posAttrNameT, \attrAlignT] {\tikzumlRelationAttrNameT}%
                             node[pos=\tikzumlRelationPositionT, swap, \posMultiplicityT, \multAlignT] {\tikzumlRelationMultiplicityT}%
                             node[pos=\tikzumlRelationPositionStereotype, anchor=center] {\stereotype} }%
        \xdef\tikzumlPath{(\tikzumlSrcClassNodeName) edge[in=\tikzumlRelationEndAngle, out=\tikzumlRelationStartAngle, distance=\tikzumlRelationLoopSize] \tikzumlLastArc%
                                                          node[midway, inner sep=0, name=\tikzumlRelationName-1, anchor=center] {} (\tikzumlDestClassNodeName) }%
      }{%
        \ifthenelse{\equal{\tikzumlRelationRecursiveMode}{transition}}{%
          \xdef\tikzumlFirstArc{node[midway, inner sep=0, name=\tikzumlRelationName-1, anchor=center] {}}%
          \xdef\tikzumlMidOneArc{node[midway, inner sep=0, name=\tikzumlRelationName-3, anchor=center] {}}%
          %
          \ifthenelse{\equal{\tikzumlRelationRecursiveDirectionStart}{\tikzumlRelationRecursiveDirectionEnd}}{%
            \def\numArcs{3}%
            \xdef\tikzumlLastArc{node[midway, inner sep=0, name=\tikzumlRelationName-5, anchor=center] {}}%
            %
            \begin{pgfonlayer}{connections}%
            \draw (\tikzumlSrcClassNodeName) edge[in=\tikzumlRelationEndAngle, out=\tikzumlRelationStartAngle, distance=\tikzumlRelationLoopSize, draw=none] %
                                                  node[midway, inner sep=0, name=\tikzumlRelationName-tmp, anchor=center] {} (\tikzumlDestClassNodeName);%
            \ifthenelse{\equal{\tikzumlRelationRecursiveDirectionStart}{right}\OR\equal{\tikzumlRelationRecursiveDirectionStart}{left}}{%
              \node[inner sep=0, name=\tikzumlRelationName-2] at (\tikzumlSrcClassNodeName.\tikzumlRelationStartAngle -| \tikzumlRelationName-tmp) {};%
              \node[inner sep=0, name=\tikzumlRelationName-4] at (\tikzumlDestClassNodeName.\tikzumlRelationEndAngle -| \tikzumlRelationName-tmp) {};%
            }{%
              \node[inner sep=0, name=\tikzumlRelationName-2] at (\tikzumlSrcClassNodeName.\tikzumlRelationStartAngle |- \tikzumlRelationName-tmp) {};%
              \node[inner sep=0, name=\tikzumlRelationName-4] at (\tikzumlDestClassNodeName.\tikzumlRelationEndAngle |- \tikzumlRelationName-tmp) {};%
            }%
            \end{pgfonlayer}%
          }{%
            \def\numArcs{4}%
            \xdef\tikzumlMidTwoArc{node[midway, inner sep=0, name=\tikzumlRelationName-5, anchor=center] {}}%
            \xdef\tikzumlLastArc{node[midway, inner sep=0, name=\tikzumlRelationName-7, anchor=center] {}}%
            %
            \begin{pgfonlayer}{connections}%
            \draw (\tikzumlSrcClassNodeName) edge[in=\tikzumlRelationEndAngle, out=\tikzumlRelationStartAngle, distance=\tikzumlRelationLoopSize, draw=none] %
                                                  node[midway, name=\tikzumlRelationName-4, anchor=center] {} (\tikzumlDestClassNodeName);%
            \ifthenelse{\equal{\tikzumlRelationRecursiveDirectionStart}{right}\OR\equal{\tikzumlRelationRecursiveDirectionStart}{left}}{%
              \node[inner sep=0, name=\tikzumlRelationName-2] at (\tikzumlSrcClassNodeName.\tikzumlRelationStartAngle -| \tikzumlRelationName-4) {};%
              \node[inner sep=0, name=\tikzumlRelationName-6] at (\tikzumlDestClassNodeName.\tikzumlRelationEndAngle |- \tikzumlRelationName-4) {};%
            }{%
              \node[inner sep=0, name=\tikzumlRelationName-2] at (\tikzumlSrcClassNodeName.\tikzumlRelationStartAngle |- \tikzumlRelationName-4) {};%
              \node[inner sep=0, name=\tikzumlRelationName-6] at (\tikzumlDestClassNodeName.\tikzumlRelationEndAngle -| \tikzumlRelationName-4) {};%
            }%
            \end{pgfonlayer}%
          }%
          %
          \ifnum\numArcs=4%
            \ifnum\theposStereo>300%
              \pgfmathsetmacro{\tikzumlRelationPositionStereotype}{(\theposStereo-300)/100}%
              \xdef\tikzumlLastArc{\tikzumlLastArc node[pos=\tikzumlRelationPositionStereotype, anchor=center] {\stereotype}}%
            \else%
              \ifnum\theposStereo<100%
                \xdef\tikzumlFirstArc{\tikzumlFirstArc node[pos=\tikzumlRelationPositionStereotype, anchor=center] {\stereotype}}%
              \else%
                \ifnum\theposStereo>200%
                  \pgfmathsetmacro{\tikzumlRelationPositionStereotype}{(\theposStereo-200)/100}%
                  \xdef\tikzumlMidTwoArc{\tikzumlMidTwoArc node[pos=\tikzumlRelationPositionStereotype, anchor=center] {\stereotype}}%
                \else%
                  \pgfmathsetmacro{\tikzumlRelationPositionStereotype}{(\theposStereo-100)/100}%
                  \xdef\tikzumlMidOneArc{\tikzumlMidOneArc node[pos=\tikzumlRelationPositionStereotype, anchor=center] {\stereotype}}%
                \fi%
              \fi%
            \fi%
            %
            \ifthenelse{\thepos=300\OR\thepos=100}{%
              \ifthenelse{\equal{\tikzumlRelationRecursiveDirectionStart}{right}}{%
                \ifthenelse{\equal{\tikzumlRelationRecursiveDirectionEnd}{bottom}}{%
                  \def\posAttrName{above right}%
                  \def\posMultiplicity{below left}%
                }{%
                  \def\posAttrName{above left}%
                  \def\posMultiplicity{below right}%
                }%
              }{%
                \ifthenelse{\equal{\tikzumlRelationRecursiveDirectionStart}{left}}{%
                  \ifthenelse{\equal{\tikzumlRelationRecursiveDirectionEnd}{bottom}}{%
                    \def\posAttrName{above left}%
                    \def\posMultiplicity{below right}%
                  }{%
                    \def\posAttrName{above right}%
                    \def\posMultiplicity{below left}%
                  }%
                }{%
                  \ifthenelse{\equal{\tikzumlRelationRecursiveDirectionStart}{top}}{%
                    \ifthenelse{\equal{\tikzumlRelationRecursiveDirectionEnd}{left}}{%
                      \def\posAttrName{above right}%
                      \def\posMultiplicity{below left}%
                    }{%
                      \def\posAttrName{above left}%
                      \def\posMultiplicity{below right}%
                    }%
                  }{%
                    \ifthenelse{\equal{\tikzumlRelationRecursiveDirectionEnd}{left}}{%
                      \def\posAttrName{above left}%
                      \def\posMultiplicity{below right}%
                    }{%
                      \def\posAttrName{above right}%
                      \def\posMultiplicity{below left}%
                    }%
                  }%
                }%
              }%
            }{}%
            %
            \ifthenelse{\thepos=200}{%
              \ifthenelse{\equal{\tikzumlRelationRecursiveDirectionStart}{right}}{%
                \ifthenelse{\equal{\tikzumlRelationRecursiveDirectionEnd}{bottom}}{%
                  \def\posAttrName{above left}%
                  \def\posMultiplicity{below right}%
                }{%
                  \def\posAttrName{above right}%
                  \def\posMultiplicity{below left}%
                }%
              }{%
                \ifthenelse{\equal{\tikzumlRelationRecursiveDirectionStart}{left}}{%
                  \ifthenelse{\equal{\tikzumlRelationRecursiveDirectionEnd}{bottom}}{%
                    \def\posAttrName{above right}%
                    \def\posMultiplicity{below left}%
                  }{%
                    \def\posAttrName{above left}%
                    \def\posMultiplicity{below right}%
                  }%
                }{%
                  \ifthenelse{\equal{\tikzumlRelationRecursiveDirectionStart}{top}}{%
                    \ifthenelse{\equal{\tikzumlRelationRecursiveDirectionEnd}{left}}{%
                      \def\posAttrName{above left}%
                      \def\posMultiplicity{below right}%
                    }{%
                      \def\posAttrName{above right}%
                      \def\posMultiplicity{below left}%
                    }%
                  }{%
                    \ifthenelse{\equal{\tikzumlRelationRecursiveDirectionEnd}{left}}{%
                      \def\posAttrName{above right}%
                      \def\posMultiplicity{below left}%
                    }{%
                      \def\posAttrName{above left}%
                      \def\posMultiplicity{below right}%
                    }%
                  }%
                }%
              }%
            }{}%
            %
            \ifnum\thepos>300%
              \pgfmathsetmacro{\tikzumlRelationPosition}{(\thepos-300)/100}%
              \xdef\tikzumlLastArc{\tikzumlLastArc node[pos=\tikzumlRelationPosition, \posAttrName, \attrAlign] {\tikzumlRelationAttrName}%
                                   node[pos=\tikzumlRelationPosition, swap, \posMultiplicity, \multAlign] {\tikzumlRelationMultiplicity}%
                                   }%
            \else%
              \ifnum\thepos<100%
                \xdef\tikzumlFirstArc{\tikzumlFirstArc node[pos=\tikzumlRelationPosition, \posAttrName, \attrAlign] {\tikzumlRelationAttrName}%
                                     node[pos=\tikzumlRelationPosition, swap, \posMultiplicity, \multAlign] {\tikzumlRelationMultiplicity}%
                                     }%
              \else%
                \ifnum\thepos>200%
                  \pgfmathsetmacro{\tikzumlRelationPosition}{(\thepos-200)/100}%
                  \xdef\tikzumlMidTwoArc{\tikzumlMidTwoArc node[pos=\tikzumlRelationPosition, \posAttrName, \attrAlign] {\tikzumlRelationAttrName}%
                                         node[pos=\tikzumlRelationPosition, swap, \posMultiplicity, \multAlign] {\tikzumlRelationMultiplicity}%
                                        }%
                \else%
                  \pgfmathsetmacro{\tikzumlRelationPosition}{(\thepos-100)/100}%
                  \xdef\tikzumlMidOneArc{\tikzumlMidOneArc node[pos=\tikzumlRelationPosition, \posAttrName, \attrAlign] {\tikzumlRelationAttrName}%
                                         node[pos=\tikzumlRelationPosition, swap, \posMultiplicity, \multAlign] {\tikzumlRelationMultiplicity}%
                                        }%
                \fi%
              \fi%
            \fi%
            %
            \ifthenelse{\theposT=300\OR\theposT=100}{%
              \ifthenelse{\equal{\tikzumlRelationRecursiveDirectionStart}{right}}{%
                \ifthenelse{\equal{\tikzumlRelationRecursiveDirectionEnd}{bottom}}{%
                  \def\posAttrNameT{above right}%
                  \def\posMultiplicityT{below left}%
                }{%
                  \def\posAttrNameT{above left}%
                  \def\posMultiplicityT{below right}%
                }%
              }{%
                \ifthenelse{\equal{\tikzumlRelationRecursiveDirectionStart}{left}}{%
                  \ifthenelse{\equal{\tikzumlRelationRecursiveDirectionEnd}{bottom}}{%
                    \def\posAttrNameT{above left}%
                    \def\posMultiplicityT{below right}%
                  }{%
                    \def\posAttrNameT{above right}%
                    \def\posMultiplicityT{below left}%
                  }%
                }{%
                  \ifthenelse{\equal{\tikzumlRelationRecursiveDirectionStart}{top}}{%
                    \ifthenelse{\equal{\tikzumlRelationRecursiveDirectionEnd}{left}}{%
                      \def\posAttrNameT{above right}%
                      \def\posMultiplicityT{below left}%
                    }{%
                      \def\posAttrNameT{above left}%
                      \def\posMultiplicityT{below right}%
                    }%
                  }{%
                    \ifthenelse{\equal{\tikzumlRelationRecursiveDirectionEnd}{left}}{%
                      \def\posAttrNameT{above left}%
                      \def\posMultiplicityT{below right}%
                    }{%
                      \def\posAttrNameT{above right}%
                      \def\posMultiplicityT{below left}%
                    }%
                  }%
                }%
              }%
            }{}%
            \ifthenelse{\theposT=200}{%
              \ifthenelse{\equal{\tikzumlRelationRecursiveDirectionStart}{right}}{%
                \ifthenelse{\equal{\tikzumlRelationRecursiveDirectionEnd}{bottom}}{%
                  \def\posAttrNameT{above left}%
                  \def\posMultiplicity{below right}%
                }{%
                  \def\posAttrNameT{above right}%
                  \def\posMultiplicityT{below left}%
                }%
              }{%
                \ifthenelse{\equal{\tikzumlRelationRecursiveDirectionStart}{left}}{%
                  \ifthenelse{\equal{\tikzumlRelationRecursiveDirectionEnd}{bottom}}{%
                    \def\posAttrNameT{above right}%
                    \def\posMultiplicityT{below left}%
                  }{%
                    \def\posAttrNameT{above left}%
                    \def\posMultiplicityT{below right}%
                  }%
                }{%
                  \ifthenelse{\equal{\tikzumlRelationRecursiveDirectionStart}{top}}{%
                    \ifthenelse{\equal{\tikzumlRelationRecursiveDirectionEnd}{left}}{%
                      \def\posAttrNameT{above left}%
                      \def\posMultiplicityT{below right}%
                    }{%
                      \def\posAttrNameT{above right}%
                      \def\posMultiplicityT{below left}%
                    }%
                  }{%
                    \ifthenelse{\equal{\tikzumlRelationRecursiveDirectionEnd}{left}}{%
                      \def\posAttrNameT{above right}%
                      \def\posMultiplicityT{below left}%
                    }{%
                      \def\posAttrNameT{above left}%
                      \def\posMultiplicityT{below right}%
                    }%
                  }%
                }%
              }%
            }{}%
            %
            \ifnum\theposT>300%
              \pgfmathsetmacro{\tikzumlRelationPositionT}{(\theposT-300)/100}%
              \xdef\tikzumlLastArc{\tikzumlLastArc node[pos=\tikzumlRelationPositionT, \posAttrNameT, \attrAlignT] {\tikzumlRelationAttrNameT}%
                                   node[pos=\tikzumlRelationPositionT, swap, \posMultiplicityT, \multAlignT] {\tikzumlRelationMultiplicityT}%
                                   }%
            \else%
              \ifnum\theposT<100%
                \xdef\tikzumlFirstArc{\tikzumlFirstArc node[pos=\tikzumlRelationPositionT, \posAttrNameT, \attrAlignT] {\tikzumlRelationAttrNameT}%
                                     node[pos=\tikzumlRelationPositionT, swap, \posMultiplicityT, \multAlignT] {\tikzumlRelationMultiplicityT}%
                                     }%
              \else%
                \ifnum\theposT>200%
                  \pgfmathsetmacro{\tikzumlRelationPositionT}{(\theposT-200)/100}%
                  \xdef\tikzumlMidTwoArc{\tikzumlMidTwoArc node[pos=\tikzumlRelationPositionT, \posAttrNameT, \attrAlignT] {\tikzumlRelationAttrNameT}%
                                         node[pos=\tikzumlRelationPositionT, swap, \posMultiplicityT, \multAlignT] {\tikzumlRelationMultiplicityT}%
                                        }%
                \else%
                  \pgfmathsetmacro{\tikzumlRelationPositionT}{(\theposT-100)/100}%
                  \xdef\tikzumlMidOneArc{\tikzumlMidOneArc node[pos=\tikzumlRelationPositionT, \posAttrNameT, \attrAlignT] {\tikzumlRelationAttrNameT}%
                                         node[pos=\tikzumlRelationPositionT, swap, \posMultiplicityT, \multAlignT] {\tikzumlRelationMultiplicityT}%
                                        }%
                \fi%
              \fi%
            \fi%
          \else%
            \ifnum\theposStereo>200%
              \pgfmathsetmacro{\tikzumlRelationPositionStereotype}{(\theposStereo-200)/100}%
              \xdef\tikzumlLastArc{\tikzumlLastArc node[pos=\tikzumlRelationPositionStereotype, anchor=center] {\stereotype} }%
            \else%
              \ifnum\theposStereo<100%
                \xdef\tikzumlFirstArc{\tikzumlFirstArc node[pos=\tikzumlRelationPositionStereotype, anchor=center] {\stereotype} }%
              \else%
                \pgfmathsetmacro{\tikzumlRelationPositionStereotype}{(\theposStereo-100)/100}%
                \xdef\tikzumlMidOneArc{\tikzumlMidOneArc node[pos=\tikzumlRelationPositionStereotype, anchor=center] {\stereotype} }%
              \fi%
            \fi%
            %
            \ifthenelse{\thepos=100}{%
              \ifthenelse{\equal{\tikzumlRelationRecursiveDirectionStart}{right}}{%
                \ifthenelse{\tikzumlRelationEndAngle<\tikzumlRelationStartAngle}{%
                  \def\posAttrName{above right}%
                  \def\posMultiplicity{below left}%
                }{%
                  \def\posAttrName{above left}%
                  \def\posMultiplicity{below right}%
                }%
              }{%
                \ifthenelse{\equal{\tikzumlRelationRecursiveDirectionStart}{left}}{%
                  \ifthenelse{\tikzumlRelationEndAngle<\tikzumlRelationStartAngle}{%
                    \def\posAttrName{above left}%
                    \def\posMultiplicity{below right}%
                  }{%
                    \def\posAttrName{above right}%
                    \def\posMultiplicity{below left}%
                  }%
                }{%
                  \ifthenelse{\equal{\tikzumlRelationRecursiveDirectionStart}{top}}{%
                    \ifthenelse{\tikzumlRelationEndAngle<\tikzumlRelationStartAngle}{%
                      \def\posAttrName{above right}%
                      \def\posMultiplicity{below left}%
                    }{%
                      \def\posAttrName{above left}%
                      \def\posMultiplicity{below right}%
                    }%
                  }{%
                    \ifthenelse{\tikzumlRelationEndAngle<\tikzumlRelationStartAngle}{%
                      \def\posAttrName{above left}%
                      \def\posMultiplicity{below right}%
                    }{%
                      \def\posAttrName{above right}%
                      \def\posMultiplicity{below left}%
                    }%
                  }%
                }%
              }%
            }{}%
            %
            \ifthenelse{\thepos=200}{%
              \ifthenelse{\equal{\tikzumlRelationRecursiveDirectionStart}{right}}{%
                \ifthenelse{\tikzumlRelationEndAngle<\tikzumlRelationStartAngle}{%
                  \def\posAttrName{above left}%
                  \def\posMultiplicity{below right}%
                }{%
                  \def\posAttrName{above right}%
                  \def\posMultiplicity{below left}%
                }%
              }{%
                \ifthenelse{\equal{\tikzumlRelationRecursiveDirectionStart}{left}}{%
                  \ifthenelse{\tikzumlRelationEndAngle<\tikzumlRelationStartAngle}{%
                    \def\posAttrName{above right}%
                    \def\posMultiplicity{below left}%
                  }{%
                    \def\posAttrName{above left}%
                    \def\posMultiplicity{below right}%
                  }%
                }{%
                  \ifthenelse{\equal{\tikzumlRelationRecursiveDirectionStart}{top}}{%
                    \ifthenelse{\tikzumlRelationEndAngle<\tikzumlRelationStartAngle}{%
                      \def\posAttrName{above left}%
                      \def\posMultiplicity{below right}%
                    }{%
                      \def\posAttrName{above right}%
                      \def\posMultiplicity{below left}%
                    }%
                  }{%
                    \ifthenelse{\tikzumlRelationEndAngle<\tikzumlRelationStartAngle}{%
                      \def\posAttrName{above right}%
                      \def\posMultiplicity{below left}%
                    }{%
                      \def\posAttrName{above left}%
                      \def\posMultiplicity{below right}%
                    }%
                  }%
                }%
              }%
            }{}%
            %
            \ifnum\thepos>200%
              \pgfmathsetmacro{\tikzumlRelationPosition}{(\thepos-200)/100}%
              \xdef\tikzumlLastArc{\tikzumlLastArc node[pos=\tikzumlRelationPosition, \posAttrName, \attrAlign] {\tikzumlRelationAttrName}%
                                   node[pos=\tikzumlRelationPosition, swap, \posMultiplicity, \multAlign] {\tikzumlRelationMultiplicity}%
                                   }%
            \else%
              \ifnum\thepos<100%
                \xdef\tikzumlFirstArc{\tikzumlFirstArc node[pos=\tikzumlRelationPosition, \posAttrName, \attrAlign] {\tikzumlRelationAttrName}%
                                     node[pos=\tikzumlRelationPosition, swap, \posMultiplicity, \multAlign] {\tikzumlRelationMultiplicity}%
                                     }%
              \else%
                \pgfmathsetmacro{\tikzumlRelationPosition}{(\thepos-100)/100}%
                \xdef\tikzumlMidOneArc{\tikzumlMidOneArc node[pos=\tikzumlRelationPosition, \posAttrName, \attrAlign] {\tikzumlRelationAttrName}%
                                       node[pos=\tikzumlRelationPosition, swap, \posMultiplicity, \multAlign] {\tikzumlRelationMultiplicity}%
                                      }%
              \fi%
            \fi%
            %
            \ifthenelse{\theposT=100}{%
              \ifthenelse{\equal{\tikzumlRelationRecursiveDirectionStart}{right}}{%
                \ifthenelse{\tikzumlRelationEndAngle<\tikzumlRelationStartAngle}{%
                  \def\posAttrNameT{above right}%
                  \def\posMultiplicityT{below left}%
                }{%
                  \def\posAttrNameT{above left}%
                  \def\posMultiplicityT{below right}%
                }%
              }{%
                \ifthenelse{\equal{\tikzumlRelationRecursiveDirectionStart}{left}}{%
                  \ifthenelse{\tikzumlRelationEndAngle<\tikzumlRelationStartAngle}{%
                    \def\posAttrNameT{above left}%
                    \def\posMultiplicityT{below right}%
                  }{%
                    \def\posAttrNameT{above right}%
                    \def\posMultiplicityT{below left}%
                  }%
                }{%
                  \ifthenelse{\equal{\tikzumlRelationRecursiveDirectionStart}{top}}{%
                    \ifthenelse{\tikzumlRelationEndAngle<\tikzumlRelationStartAngle}{%
                      \def\posAttrNameT{above right}%
                      \def\posMultiplicityT{below left}%
                    }{%
                      \def\posAttrNameT{above left}%
                      \def\posMultiplicityT{below right}%
                    }%
                  }{%
                    \ifthenelse{\tikzumlRelationEndAngle<\tikzumlRelationStartAngle}{%
                      \def\posAttrNameT{above left}%
                      \def\posMultiplicityT{below right}%
                    }{%
                      \def\posAttrNameT{above right}%
                      \def\posMultiplicityT{below left}%
                    }%
                  }%
                }%
              }%
            }{}%
            %
            \ifthenelse{\theposT=200}{%
              \ifthenelse{\equal{\tikzumlRelationRecursiveDirectionStart}{right}}{%
                \ifthenelse{\tikzumlRelationEndAngle<\tikzumlRelationStartAngle}{%
                  \def\posAttrNameT{above left}%
                  \def\posMultiplicityT{below right}%
                }{%
                  \def\posAttrNameT{above right}%
                  \def\posMultiplicityT{below left}%
                }%
              }{%
                \ifthenelse{\equal{\tikzumlRelationRecursiveDirectionStart}{left}}{%
                  \ifthenelse{\tikzumlRelationEndAngle<\tikzumlRelationStartAngle}{%
                    \def\posAttrNameT{above right}%
                    \def\posMultiplicityT{below left}%
                  }{%
                    \def\posAttrNameT{above left}%
                    \def\posMultiplicityT{below right}%
                  }%
                }{%
                  \ifthenelse{\equal{\tikzumlRelationRecursiveDirectionStart}{top}}{%
                    \ifthenelse{\tikzumlRelationEndAngle<\tikzumlRelationStartAngle}{%
                      \def\posAttrNameT{above left}%
                      \def\posMultiplicityT{below right}%
                    }{%
                      \def\posAttrNameT{above right}%
                      \def\posMultiplicityT{below left}%
                    }%
                  }{%
                    \ifthenelse{\tikzumlRelationEndAngle<\tikzumlRelationStartAngle}{%
                      \def\posAttrNameT{above right}%
                      \def\posMultiplicityT{below left}%
                    }{%
                      \def\posAttrNameT{above left}%
                      \def\posMultiplicityT{below right}%
                    }%
                  }%
                }%
              }%
            }{}%
            %
            \ifnum\theposT>200%
              \pgfmathsetmacro{\tikzumlRelationPositionT}{(\theposT-200)/100}%
              \xdef\tikzumlLastArc{\tikzumlLastArc node[pos=\tikzumlRelationPositionT, \posAttrNameT, \attrAlignT] {\tikzumlRelationAttrNameT}%
                                   node[pos=\tikzumlRelationPositionT, swap, \posMultiplicityT, \multAlignT] {\tikzumlRelationMultiplicityT}%
                                   }%
            \else%
              \ifnum\theposT<100%
                \xdef\tikzumlFirstArc{\tikzumlFirstArc node[pos=\tikzumlRelationPositionT, \posAttrNameT, \attrAlignT] {\tikzumlRelationAttrNameT}%
                                     node[pos=\tikzumlRelationPositionT, swap, \posMultiplicityT, \multAlignT] {\tikzumlRelationMultiplicityT}%
                                     }%
              \else%
                \pgfmathsetmacro{\tikzumlRelationPositionT}{(\theposT-100)/100}%
                \xdef\tikzumlMidOneArc{\tikzumlMidOneArc node[pos=\tikzumlRelationPositionT, \posAttrNameT, \attrAlignT] {\tikzumlRelationAttrNameT}%
                                       node[pos=\tikzumlRelationPositionT, swap, \posMultiplicityT, \multAlignT] {\tikzumlRelationMultiplicityT}%
                                      }%
              \fi%
            \fi%
          \fi%
          %
          \ifthenelse{\equal{\tikzumlRelationRecursiveDirectionStart}{\tikzumlRelationRecursiveDirectionEnd}}{%
            \xdef\tikzumlPath{(\tikzumlSrcClassNodeName.\tikzumlRelationStartAngle) -- \tikzumlFirstArc (\tikzumlRelationName-2.center) -- \tikzumlMidOneArc (\tikzumlRelationName-4.center) -- \tikzumlLastArc (\tikzumlDestClassNodeName.\tikzumlRelationEndAngle) }%
            \ifnum\thetikzumlStateLevel>0%
              \def\tikzumlStateFitTmp{\csname tikzumlStateFit\tikzumlState@parent @@\tikzumlState@fitname\endcsname}%
              \expandafter\xdef\csname tikzumlStateFit\tikzumlState@parent @@\tikzumlState@fitname\endcsname{\tikzumlStateFitTmp (\tikzumlRelationName-1) (\tikzumlRelationName-2) (\tikzumlRelationName-3) (\tikzumlRelationName-4) (\tikzumlRelationName-5)}%
            \fi%
          }{%
            \xdef\tikzumlPath{(\tikzumlSrcClassNodeName.\tikzumlRelationStartAngle) -- \tikzumlFirstArc (\tikzumlRelationName-2.center) -- \tikzumlMidOneArc (\tikzumlRelationName-4.center) -- \tikzumlMidTwoArc (\tikzumlRelationName-6.center) -- \tikzumlLastArc (\tikzumlDestClassNodeName.\tikzumlRelationEndAngle) }%
            \ifnum\thetikzumlStateLevel>0%
              \def\tikzumlStateFitTmp{\csname tikzumlStateFit\tikzumlState@parent @@\tikzumlState@fitname\endcsname}%
              \expandafter\xdef\csname tikzumlStateFit\tikzumlState@parent @@\tikzumlState@fitname\endcsname{\tikzumlStateFitTmp (\tikzumlRelationName-1) (\tikzumlRelationName-2) (\tikzumlRelationName-3) (\tikzumlRelationName-4) (\tikzumlRelationName-5) (\tikzumlRelationName-6) (\tikzumlRelationName-7)}%
            \fi%
          }%
        }{}%
      }%
    }{%
      \def\arcNum{1}%
      \def\arcNumT{1}%
      %
      \node[inner sep=0] (\tikzumlRelationName-1) at (\tikzumlRelationName-middle) {};%
      \xdef\tikzumlLastArc{node[pos=\tikzumlRelationPosition, \posAttrName, \attrAlign] {\tikzumlRelationAttrName}%
                           node[pos=\tikzumlRelationPosition, swap, \posMultiplicity, \multAlign] {\tikzumlRelationMultiplicity}%
                           node[pos=\tikzumlRelationPositionT, \posAttrNameT, \attrAlignT] {\tikzumlRelationAttrNameT}%
                           node[pos=\tikzumlRelationPositionT, swap, \posMultiplicityT, \multAlignT] {\tikzumlRelationMultiplicityT}%
                           node[pos=\tikzumlRelationPositionStereotype, anchor=center] {\stereotype} }%
      \xdef\tikzumlPath{(\tikzumlSrcClassNodeName\tikzumlRelationSrcAnchor) -- \tikzumlLastArc (\tikzumlDestClassNodeName\tikzumlRelationDestAnchor) }%
      \ifnum\thetikzumlStateLevel>0%
        \def\tikzumlStateFitTmp{\csname tikzumlStateFit\tikzumlState@parent @@\tikzumlState@fitname\endcsname}%
        \expandafter\xdef\csname tikzumlStateFit\tikzumlState@parent @@\tikzumlState@fitname\endcsname{\tikzumlStateFitTmp (\tikzumlRelationName-1) }%
      \fi%
    }%
  }{%
    % first vertical then horizontal line
    \ifthenelse{\equal{\tikzumlRelationGeometry}{|-}}%
    {%
      %\setcounter{tikzumlControlNodesNum}{1}%
      %
      \def\tikzumlFirstArc{node[midway, inner sep=0, name=\tikzumlRelationName-1, anchor=center] {} }%
      \def\tikzumlLastArc{node[midway, inner sep=0, name=\tikzumlRelationName-3, anchor=center]{} }%
      %
      \begin{pgfonlayer}{connections}%
      \node[inner sep=0] (\tikzumlRelationName-2) at (\tikzumlSrcClassNodeName\tikzumlRelationSrcAnchor |- \tikzumlDestClassNodeName\tikzumlRelationDestAnchor) {};%
      \end{pgfonlayer}%
      %
      \ifnum\theposStereo>100%
        \pgfmathsetmacro{\tikzumlRelationPositionStereotype}{(\theposStereo-100)/100}%
        \xdef\tikzumlLastArc{\tikzumlLastArc node[pos=\tikzumlRelationPositionStereotype, anchor=center] {\stereotype} }%
      \else%
        \xdef\tikzumlFirstArc{\tikzumlFirstArc node[pos=\tikzumlRelationPositionStereotype, anchor=center] {\stereotype} }%
      \fi%
      %
      \ifnum\thepos>100%
        \pgfmathsetmacro{\tikzumlRelationPosition}{(\thepos-100)/100}%
        \def\arcNum{2}%
      \else%
        \def\arcNum{1}%
        \ifnum\thepos=100%
          \def\posAttrName{above left}%
          \def\posMultiplicity{below right}%
        \fi%
      \fi%
      %
      \ifnum\arcNum=1%
        \xdef\tikzumlFirstArc{\tikzumlFirstArc node[pos=\tikzumlRelationPosition, \posAttrName, \attrAlign] {\tikzumlRelationAttrName}%
                                               node[pos=\tikzumlRelationPosition, swap, \posMultiplicity, \multAlign] {\tikzumlRelationMultiplicity} }%
      \fi%
      \ifnum\arcNum=2%
        \xdef\tikzumlLastArc{\tikzumlLastArc node[pos=\tikzumlRelationPosition, \posAttrName, \attrAlign] {\tikzumlRelationAttrName}%
                                             node[pos=\tikzumlRelationPosition, swap, \posMultiplicity, \multAlign] {\tikzumlRelationMultiplicity} }%
      \fi%
      %
      \ifnum\theposT>100%
        \pgfmathsetmacro{\tikzumlRelationPositionT}{(\theposT-100)/100}%
        \def\arcNumT{2}%
      \else%
        \def\arcNumT{1}%
        \ifnum\theposT=100%
          \def\posAttrNameT{above left}%
          \def\posMultiplicityT{below right}%
        \fi%
      \fi%
      %
      \ifnum\arcNumT=1%
        \xdef\tikzumlFirstArc{\tikzumlFirstArc node[pos=\tikzumlRelationPositionT, \posAttrNameT, \attrAlignT] {\tikzumlRelationAttrNameT}%
                                               node[pos=\tikzumlRelationPositionT, swap, \posMultiplicityT, \multAlignT] {\tikzumlRelationMultiplicityT} }%
      \fi%
      \ifnum\arcNumT=2%
        \xdef\tikzumlLastArc{\tikzumlLastArc node[pos=\tikzumlRelationPositionT, \posAttrNameT, \attrAlignT] {\tikzumlRelationAttrNameT}%
                                             node[pos=\tikzumlRelationPositionT, swap, \posMultiplicityT, \multAlignT] {\tikzumlRelationMultiplicityT} }%
      \fi%
      %
      \xdef\tikzumlPath{(\tikzumlSrcClassNodeName\tikzumlRelationSrcAnchor) -- \tikzumlFirstArc (\tikzumlRelationName-2.base) -- \tikzumlLastArc (\tikzumlDestClassNodeName\tikzumlRelationDestAnchor) }%
      \ifnum\thetikzumlStateLevel>0%
        \def\tikzumlStateFitTmp{\csname tikzumlStateFit\tikzumlState@parent @@\tikzumlState@fitname\endcsname}%
        \expandafter\xdef\csname tikzumlStateFit\tikzumlState@parent @@\tikzumlState@fitname\endcsname{\tikzumlStateFitTmp (\tikzumlRelationName-1) (\tikzumlRelationName-2) (\tikzumlRelationName-3) }%
      \fi%
    }{%
      % first horizontal then vertical line
      \ifthenelse{\equal{\tikzumlRelationGeometry}{-|}}%
      {%
        %\setcounter{tikzumlControlNodesNum}{1}%
        %
        \def\tikzumlFirstArc{node[midway, inner sep=0, name=\tikzumlRelationName-1, anchor=center]{} }%
        \def\tikzumlLastArc{node[midway, inner sep=0, name=\tikzumlRelationName-3, anchor=center] {} }%
        %
        \begin{pgfonlayer}{connections}%
        \node[inner sep=0] (\tikzumlRelationName-2) at (\tikzumlSrcClassNodeName\tikzumlRelationSrcAnchor -| \tikzumlDestClassNodeName\tikzumlRelationDestAnchor) {};%
        \end{pgfonlayer}%
        %
        \ifnum\theposStereo>100%
          \pgfmathsetmacro{\tikzumlRelationPositionStereotype}{(\theposStereo-100)/100}%
          \xdef\tikzumlLastArc{\tikzumlLastArc node[pos=\tikzumlRelationPositionStereotype, anchor=center] {\stereotype} }%
        \else%
          \xdef\tikzumlFirstArc{\tikzumlFirstArc node[pos=\tikzumlRelationPositionStereotype, anchor=center] {\stereotype} }%
        \fi%
        %
        \ifnum\thepos>100%
          \pgfmathsetmacro{\tikzumlRelationPosition}{(\thepos-100)/100}%
          \def\arcNum{2}%
        \else%
          \def\arcNum{1}%
          \ifnum\thepos=100%
            \def\posAttrName{above left}%
            \def\posMultiplicity{below right}%
          \fi%
        \fi%
        %
        \ifnum\arcNum=1%
          \xdef\tikzumlFirstArc{\tikzumlFirstArc node[pos=\tikzumlRelationPosition, \posAttrName, \attrAlign] {\tikzumlRelationAttrName}%
                                                 node[pos=\tikzumlRelationPosition, swap, \posMultiplicity, \multAlign] {\tikzumlRelationMultiplicity} }%
        \fi%
        \ifnum\arcNum=2%
          \xdef\tikzumlLastArc{\tikzumlLastArc node[pos=\tikzumlRelationPosition, \posAttrName, \attrAlign] {\tikzumlRelationAttrName}%
                                               node[pos=\tikzumlRelationPosition, swap, \posMultiplicity, \multAlign] {\tikzumlRelationMultiplicity} }%
        \fi%
        %
        \ifnum\theposT>100%
          \pgfmathsetmacro{\tikzumlRelationPositionT}{(\theposT-100)/100}%
          \def\arcNumT{2}%
        \else%
          \def\arcNumT{1}%
          \ifnum\theposT=100%
            \def\posAttrNameT{above left}%
            \def\posMultiplicityT{below right}%
          \fi%
        \fi%
        %
        \ifnum\arcNumT=1%
          \xdef\tikzumlFirstArc{\tikzumlFirstArc node[pos=\tikzumlRelationPositionT, \posAttrNameT, \attrAlignT] {\tikzumlRelationAttrNameT}%
                                                 node[pos=\tikzumlRelationPositionT, swap, \posMultiplicityT, \multAlignT] {\tikzumlRelationMultiplicityT} }%
        \fi%
        \ifnum\arcNumT=2%
          \xdef\tikzumlLastArc{\tikzumlLastArc node[pos=\tikzumlRelationPositionT, \posAttrNameT, \attrAlignT] {\tikzumlRelationAttrNameT}%
                                               node[pos=\tikzumlRelationPositionT, swap, \posMultiplicityT, \multAlignT] {\tikzumlRelationMultiplicityT} }%
        \fi%
        %
        \xdef\tikzumlPath{(\tikzumlSrcClassNodeName\tikzumlRelationSrcAnchor) -- \tikzumlFirstArc (\tikzumlRelationName-2.base) -- \tikzumlLastArc (\tikzumlDestClassNodeName\tikzumlRelationDestAnchor) }%
        \ifnum\thetikzumlStateLevel>0%
          \def\tikzumlStateFitTmp{\csname tikzumlStateFit\tikzumlState@parent @@\tikzumlState@fitname\endcsname}%
          \expandafter\xdef\csname tikzumlStateFit\tikzumlState@parent @@\tikzumlState@fitname\endcsname{\tikzumlStateFitTmp (\tikzumlRelationName-1) (\tikzumlRelationName-2) (\tikzumlRelationName-3) }%
        \fi%
      }{%
        % first vertical, then horizontal, finally vertical line
        \ifthenelse{\equal{\tikzumlRelationGeometry}{|-|}}%
        {%
          %\setcounter{tikzumlControlNodesNum}{2}%
          %
          \def\tikzumlFirstArc{node[midway, inner sep=0, name=\tikzumlRelationName-1, anchor=center] {} }%
          \def\tikzumlLastArc{node[midway, inner sep=0, name=\tikzumlRelationName-5, anchor=center] {} }%
          \def\tikzumlMidOneArc{ }%
          %
          \begin{pgfonlayer}{connections}%
          %
          \ifthenelse{\equal{\tikzumlRelationArmO}{auto}}{%
            \ifthenelse{\equal{\tikzumlRelationArmT}{auto}}{%
              \node[inner sep=0] (\tikzumlRelationName-3) at (\tikzumlRelationName-middle) {};%
              \node[inner sep=0] (\tikzumlRelationName-2) at (\tikzumlSrcClassNodeName\tikzumlRelationSrcAnchor |- \tikzumlRelationName-3) {};%
              \node[inner sep=0] (\tikzumlRelationName-4) at (\tikzumlRelationName-3 -| \tikzumlDestClassNodeName\tikzumlRelationDestAnchor) {};%
            }{%
              \draw (\tikzumlDestClassNodeName\tikzumlRelationDestAnchor)+(0,\tikzumlRelationArmT) node[inner sep=0, name=\tikzumlRelationName-4] {};%
              \node[inner sep=0] (\tikzumlRelationName-2) at (\tikzumlRelationName-4 -| \tikzumlSrcClassNodeName\tikzumlRelationSrcAnchor) {};%
              \node[inner sep=0] (\tikzumlRelationName-3) at (barycentric cs:\tikzumlRelationName-2=0.5,\tikzumlRelationName-4=0.5) {};%
            }%
          }{%
            \draw (\tikzumlSrcClassNodeName\tikzumlRelationSrcAnchor)+(0,\tikzumlRelationArmO) node[inner sep=0, name=\tikzumlRelationName-2] {};%
            \node[inner sep=0] (\tikzumlRelationName-4) at (\tikzumlRelationName-2 -| \tikzumlDestClassNodeName\tikzumlRelationDestAnchor) {};%
            \node[inner sep=0] (\tikzumlRelationName-3) at (barycentric cs:\tikzumlRelationName-2=0.5,\tikzumlRelationName-4=0.5) {};%
          }%
          \end{pgfonlayer}%
          %
          \ifnum\theposStereo>200%
            \pgfmathsetmacro{\tikzumlRelationPositionStereotype}{(\theposStereo-200)/100}%
            \xdef\tikzumlLastArc{\tikzumlLastArc node[pos=\tikzumlRelationPositionStereotype, anchor=center] {\stereotype} }%
          \else%
            \ifnum\theposStereo<100%
              \xdef\tikzumlFirstArc{\tikzumlFirstArc node[pos=\tikzumlRelationPositionStereotype, anchor=center] {\stereotype} }%
            \else%
              \pgfmathsetmacro{\tikzumlRelationPositionStereotype}{(\theposStereo-100)/100}%
              \xdef\tikzumlMidOneArc{\tikzumlMidOneArc node[pos=\tikzumlRelationPositionStereotype, anchor=center] {\stereotype} }%
            \fi%
          \fi%
          %
          \ifthenelse{\thepos=200\OR\thepos=100}{%
            \def\posAttrName{above left}%
            \def\posMultiplicity{below right}%
          }{}%
          %
          \ifthenelse{\thepos>200}{%
            \pgfmathsetmacro{\tikzumlRelationPosition}{(\thepos-200)/100}%
            \def\arcNum{3}%
          }{%
            \ifthenelse{\thepos<100}{%
              \def\arcNum{1}%
            }{%
              \pgfmathsetmacro{\tikzumlRelationPosition}{(\thepos-100)/100}%
              \def\arcNum{2}%
            }%
          }%
          %
          \ifnum\arcNum=1%
            \xdef\tikzumlFirstArc{\tikzumlFirstArc node[pos=\tikzumlRelationPosition, \posAttrName, \attrAlign] {\tikzumlRelationAttrName}%
                                                   node[pos=\tikzumlRelationPosition, swap, \posMultiplicity, \multAlign] {\tikzumlRelationMultiplicity} }%
          \fi%
          \ifnum\arcNum=2%
            \xdef\tikzumlMidOneArc{\tikzumlMidOneArc node[pos=\tikzumlRelationPosition, \posAttrName, \attrAlign] {\tikzumlRelationAttrName}%
                                                     node[pos=\tikzumlRelationPosition, swap, \posMultiplicity, \multAlign] {\tikzumlRelationMultiplicity} }%
          \fi%
          \ifnum\arcNum=3%
            \xdef\tikzumlLastArc{\tikzumlLastArc node[pos=\tikzumlRelationPosition, \posAttrName, \attrAlign] {\tikzumlRelationAttrName}%
                                                 node[pos=\tikzumlRelationPosition, swap, \posMultiplicity, \multAlign] {\tikzumlRelationMultiplicity} }%
          \fi%
          %
          \ifthenelse{\theposT=200\OR\theposT=100}{%
            \def\posAttrNameT{above left}%
            \def\posMultiplicityT{below right}%
          }{}%
          %
          \ifthenelse{\theposT>200}{%
            \pgfmathsetmacro{\tikzumlRelationPositionT}{(\theposT-200)/100}%
            \def\arcNumT{3}%
          }{%
            \ifthenelse{\theposT<100}{%
              \def\arcNumT{1}%
            }{%
              \pgfmathsetmacro{\tikzumlRelationPositionT}{(\theposT-100)/100}%
              \def\arcNumT{2}%
            }%
          }%
          %
          \ifnum\arcNumT=1%
            \xdef\tikzumlFirstArc{\tikzumlFirstArc node[pos=\tikzumlRelationPositionT, \posAttrNameT, \attrAlignT] {\tikzumlRelationAttrNameT}%
                                                   node[pos=\tikzumlRelationPositionT, swap, \posMultiplicityT, \multAlignT] {\tikzumlRelationMultiplicityT} }%
          \fi%
          \ifnum\arcNumT=2%
            \xdef\tikzumlMidOneArc{\tikzumlMidOneArc node[pos=\tikzumlRelationPositionT, \posAttrNameT, \attrAlignT] {\tikzumlRelationAttrNameT}%
                                                     node[pos=\tikzumlRelationPositionT, swap, \posMultiplicityT, \multAlignT] {\tikzumlRelationMultiplicityT} }%
          \fi%
          \ifnum\arcNumT=3%
            \xdef\tikzumlLastArc{\tikzumlLastArc node[pos=\tikzumlRelationPositionT, \posAttrNameT, \attrAlignT] {\tikzumlRelationAttrNameT}%
                                                 node[pos=\tikzumlRelationPositionT, swap, \posMultiplicityT, \multAlignT] {\tikzumlRelationMultiplicityT} }%
          \fi%
          %
          \xdef\tikzumlPath{(\tikzumlSrcClassNodeName\tikzumlRelationSrcAnchor) -- \tikzumlFirstArc (\tikzumlRelationName-2.base) -- \tikzumlMidOneArc (\tikzumlRelationName-4.base) -- \tikzumlLastArc (\tikzumlDestClassNodeName\tikzumlRelationDestAnchor) }%
          \ifnum\thetikzumlStateLevel>0%
            \def\tikzumlStateFitTmp{\csname tikzumlStateFit\tikzumlState@parent @@\tikzumlState@fitname\endcsname}%
            \expandafter\xdef\csname tikzumlStateFit\tikzumlState@parent @@\tikzumlState@fitname\endcsname{\tikzumlStateFitTmp (\tikzumlRelationName-1) (\tikzumlRelationName-2) (\tikzumlRelationName-3) (\tikzumlRelationName-4) (\tikzumlRelationName-5) }%
          \fi%
        }{%
          % first horizontal, then vertical, finally horizontal line
          \ifthenelse{\equal{\tikzumlRelationGeometry}{-|-}}%
          {%
            %\setcounter{tikzumlControlNodesNum}{2}%
            %
            \def\tikzumlFirstArc{node[midway, inner sep=0, name=\tikzumlRelationName-1, anchor=center] {} }%
            \def\tikzumlLastArc{node[midway, inner sep=0, name=\tikzumlRelationName-5, anchor=center] {} }%
            \def\tikzumlMidOneArc{}%
            %
            \begin{pgfonlayer}{connections}%
            %
            \ifthenelse{\equal{\tikzumlRelationArmO}{auto}}{%
              \ifthenelse{\equal{\tikzumlRelationArmT}{auto}}{%
                \node[inner sep=0] (\tikzumlRelationName-3) at (\tikzumlRelationName-middle) {};%
                \node[inner sep=0] (\tikzumlRelationName-2) at (\tikzumlSrcClassNodeName\tikzumlRelationSrcAnchor -| \tikzumlRelationName-3) {};%
                \node[inner sep=0] (\tikzumlRelationName-4) at (\tikzumlRelationName-3 |- \tikzumlDestClassNodeName\tikzumlRelationDestAnchor) {};%
              }{%
                \draw (\tikzumlDestClassNodeName\tikzumlRelationDestAnchor)+(\tikzumlRelationArmT,0) node[inner sep=0, name=\tikzumlRelationName-4] {};%
                \node[inner sep=0] (\tikzumlRelationName-2) at (\tikzumlRelationName-4 |- \tikzumlSrcClassNodeName\tikzumlRelationSrcAnchor) {};%
                \node[inner sep=0] (\tikzumlRelationName-3) at (barycentric cs:\tikzumlRelationName-2=0.5,\tikzumlRelationName-4=0.5) {};%
              }%
            }{%
              \draw (\tikzumlSrcClassNodeName\tikzumlRelationSrcAnchor)+(\tikzumlRelationArmO,0) node[inner sep=0, name=\tikzumlRelationName-2] {};%
              \node[inner sep=0] (\tikzumlRelationName-4) at (\tikzumlRelationName-2 |- \tikzumlDestClassNodeName\tikzumlRelationDestAnchor) {};%
              \node[inner sep=0] (\tikzumlRelationName-3) at (barycentric cs:\tikzumlRelationName-2=0.5,\tikzumlRelationName-4=0.5) {};%
            }%
            \end{pgfonlayer}%
            %
            \ifnum\theposStereo>200%
              \pgfmathsetmacro{\tikzumlRelationPositionStereotype}{(\theposStereo-200)/100}%
              \xdef\tikzumlLastArc{\tikzumlLastArc node[pos=\tikzumlRelationPositionStereotype, anchor=center] {\stereotype} }%
            \else%
              \ifnum\theposStereo<100%
                \xdef\tikzumlFirstArc{\tikzumlFirstArc node[pos=\tikzumlRelationPositionStereotype, anchor=center] {\stereotype} }%
              \else%
                \pgfmathsetmacro{\tikzumlRelationPositionStereotype}{(\theposStereo-100)/100}%
                \xdef\tikzumlMidOneArc{\tikzumlMidOneArc node[pos=\tikzumlRelationPositionStereotype, anchor=center] {\stereotype} }%
              \fi%
            \fi%
            %
            \ifthenelse{\thepos=200\OR\thepos=100}{%
              \def\posAttrName{above left}%
              \def\posMultiplicity{below right}%
            }{}%
            %
            \ifthenelse{\thepos>200}{%
              \pgfmathsetmacro{\tikzumlRelationPosition}{(\thepos-200)/100}%
              \def\arcNum{3}%
            }{%
              \ifthenelse{\thepos<100}{%
                \def\arcNum{1}%
              }{%
                \pgfmathsetmacro{\tikzumlRelationPosition}{(\thepos-100)/100}%
                \def\arcNum{2}%
              }%
            }%
            %
            \ifnum\arcNum=1%
              \xdef\tikzumlFirstArc{\tikzumlFirstArc node[pos=\tikzumlRelationPosition, \posAttrName, \attrAlign] {\tikzumlRelationAttrName}%
                                                     node[pos=\tikzumlRelationPosition, swap, \posMultiplicity, \multAlign] {\tikzumlRelationMultiplicity} }%
            \fi%
            \ifnum\arcNum=2%
              \xdef\tikzumlMidOneArc{\tikzumlMidOneArc node[pos=\tikzumlRelationPosition, \posAttrName, \attrAlign] {\tikzumlRelationAttrName}%
                                                       node[pos=\tikzumlRelationPosition, swap, \posMultiplicity, \multAlign] {\tikzumlRelationMultiplicity} }%
            \fi%
            \ifnum\arcNum=3%
              \xdef\tikzumlLastArc{\tikzumlLastArc node[pos=\tikzumlRelationPosition, \posAttrName, \attrAlign] {\tikzumlRelationAttrName}%
                                                   node[pos=\tikzumlRelationPosition, swap, \posMultiplicity, \multAlign] {\tikzumlRelationMultiplicity} }%
            \fi%
            %
            \ifthenelse{\theposT=200\OR\theposT=100}{%
              \def\posAttrNameT{above left}%
              \def\posMultiplicityT{below right}%
            }{}%
            %
            \ifthenelse{\theposT>200}{%
              \pgfmathsetmacro{\tikzumlRelationPositionT}{(\theposT-200)/100}%
              \def\arcNumT{3}%
            }{%
              \ifthenelse{\theposT<100}{%
                \def\arcNumT{1}%
              }{%
                \pgfmathsetmacro{\tikzumlRelationPositionT}{(\theposT-100)/100}%
                \def\arcNumT{2}%
              }%
            }%
            %
            \ifnum\arcNumT=1%
              \xdef\tikzumlFirstArc{\tikzumlFirstArc node[pos=\tikzumlRelationPositionT, \posAttrNameT, \attrAlignT] {\tikzumlRelationAttrNameT}%
                                                     node[pos=\tikzumlRelationPositionT, swap, \posMultiplicityT, \multAlignT] {\tikzumlRelationMultiplicityT} }%
            \fi%
            \ifnum\arcNumT=2%
              \xdef\tikzumlMidOneArc{\tikzumlMidOneArc node[pos=\tikzumlRelationPositionT, \posAttrNameT, \attrAlignT] {\tikzumlRelationAttrNameT}%
                                                       node[pos=\tikzumlRelationPositionT, swap, \posMultiplicityT, \multAlignT] {\tikzumlRelationMultiplicityT} }%
            \fi%
            \ifnum\arcNumT=3%
              \xdef\tikzumlLastArc{\tikzumlLastArc node[pos=\tikzumlRelationPositionT, \posAttrNameT, \attrAlignT] {\tikzumlRelationAttrNameT}%
                                                   node[pos=\tikzumlRelationPositionT, swap, \posMultiplicityT, \multAlignT] {\tikzumlRelationMultiplicityT} }%
            \fi%
            %
            \xdef\tikzumlPath{(\tikzumlSrcClassNodeName\tikzumlRelationSrcAnchor) -- \tikzumlFirstArc (\tikzumlRelationName-2.base) -- \tikzumlMidOneArc (\tikzumlRelationName-4.base) -- \tikzumlLastArc (\tikzumlDestClassNodeName\tikzumlRelationDestAnchor) }%
            \ifnum\thetikzumlStateLevel>0%
              \def\tikzumlStateFitTmp{\csname tikzumlStateFit\tikzumlState@parent @@\tikzumlState@fitname\endcsname}%
              \expandafter\xdef\csname tikzumlStateFit\tikzumlState@parent @@\tikzumlState@fitname\endcsname{\tikzumlStateFitTmp (\tikzumlRelationName-1) (\tikzumlRelationName-2) (\tikzumlRelationName-3) (\tikzumlRelationName-4) (\tikzumlRelationName-5) }%
            \fi%
          }{%
            \errmessage{TIKZUML ERROR : Unknown geometry value !!! It should be in the following list : --, |-, -|, |-|, -|-}%
          }%
        }%
      }%
    }%
  }%
  %
  \begin{pgfonlayer}{connections}%
  \ifthenelse{\equal{\tikzumlRelationStyle}{tikzuml nesting style}}{%
    \pgfarrowsdeclare{nested}{nested}{...}
    {
      \tikzumlNestingSymbolSize=0.2pt%
      \advance\tikzumlNestingSymbolSize by .5\pgflinewidth%
      \pgfsetdash{}{0pt} %  do not dash
      \pgfsetroundjoin   %  fix join
      \pgfsetroundcap    %  fix cap
      \pgfpathmoveto{\pgfpoint{-16*\tikzumlNestingSymbolSize}{0pt}}%
      \pgfpatharc{180}{90}{8*\tikzumlNestingSymbolSize}%
      \pgfpatharc{90}{0}{8*\tikzumlNestingSymbolSize}%
      \pgfpatharc{0}{-90}{8*\tikzumlNestingSymbolSize}%
      \pgfpatharc{-90}{-180}{8*\tikzumlNestingSymbolSize}%
      \pgfpathmoveto{\pgfpoint{-8*\tikzumlNestingSymbolSize}{8*\tikzumlNestingSymbolSize}}%
      \pgfpathlineto{\pgfpoint{-8*\tikzumlNestingSymbolSize}{-8*\tikzumlNestingSymbolSize}}%
      \pgfusepathqstroke%
    }%
    \draw[auto, nested-, font=\tikzumlDefaultFont, \tikzumlRelationStyle, /tikzuml/relation/style2] \tikzumlPath ;%
  }{
    \draw[auto, font=\tikzumlDefaultFont, \tikzumlRelationStyle, /tikzuml/relation/style2] \tikzumlPath ;%
  }
  \end{pgfonlayer}%
  %
  \stepcounter{tikzumlRelationNum}%
}%
%
% shortcuts of \umlrelation
\newcommand{\umlHVrelation}[3][]{%
  \pgfkeys{/tikzuml/HVrelation/.cd,%
           .unknown/.code={%
             \let\keyname=\pgfkeyscurrentname%
             \let\keyvalue=\pgfkeyscurrentvalue%
             \ifthenelse{\equal{\keyname}{geometry}}{%
               \errmessage{TIKZUML ERROR : in umlHVrelation, forbidden option geometry}%
             }{}%
           }}%
  \pgfkeys{/tikzuml/HVrelation/.cd, #1}%
  \umlrelation[geometry=-|, #1]{#2}{#3}%
}%
%
\newcommand{\umlVHrelation}[3][]{%
  \pgfkeys{/tikzuml/VHrelation/.cd,%
           .unknown/.code={%
             \let\keyname=\pgfkeyscurrentname%
             \let\keyvalue=\pgfkeyscurrentvalue%
             \ifthenelse{\equal{\keyname}{geometry}}{%
               \errmessage{TIKZUML ERROR : in umlVHrelation, forbidden option geometry}%
             }{}%
           }}%
  \pgfkeys{/tikzuml/VHrelation/.cd, #1}%
  \umlrelation[geometry=|-, #1]{#2}{#3}%
}%
%
\newcommand{\umlHVHrelation}[3][]{%
  \pgfkeys{/tikzuml/HVHrelation/.cd,%
           .unknown/.code={%
             \let\keyname=\pgfkeyscurrentname%
             \let\keyvalue=\pgfkeyscurrentvalue%
             \ifthenelse{\equal{\keyname}{geometry}}{%
               \errmessage{TIKZUML ERROR : in umlHVHrelation, forbidden option geometry}%
             }{}%
           }}%
  \pgfkeys{/tikzuml/HVHrelation/.cd, #1}%
  \umlrelation[geometry=-|-, #1]{#2}{#3}%
}%
%
\newcommand{\umlVHVrelation}[3][]{%
  \pgfkeys{/tikzuml/VHVrelation/.cd,%
           .unknown/.code={%
             \let\keyname=\pgfkeyscurrentname%
             \let\keyvalue=\pgfkeyscurrentvalue%
             \ifthenelse{\equal{\keyname}{geometry}}{%
               \errmessage{TIKZUML ERROR : in umlVHVrelation, forbidden option geometry}%
             }{}%
           }}%
  \pgfkeys{/tikzuml/VHVrelation/.cd, #1}%
  \umlrelation[geometry=|-|, #1]{#2}{#3}%
}%
%
%
% shortcuts for relations
\newcommand{\umlinherit}[3][]{\umlrelation[style={tikzuml inherit style}, #1]{#2}{#3}}%
\newcommand{\umlimpl}[3][]{\umlrelation[style={tikzuml implements style}, #1]{#2}{#3}}%
\newcommand{\umlreal}[3][]{\umlrelation[style={tikzuml implements style}, #1]{#2}{#3}}%
\newcommand{\umlassoc}[3][]{\umlrelation[style={tikzuml association style}, #1]{#2}{#3}}%
\newcommand{\umlbiassoc}[3][]{\umlrelation[style={tikzuml bidirectional association style}, #1]{#2}{#3}}%
\newcommand{\umluniassoc}[3][]{\umlrelation[style={tikzuml unidirectional association style}, #1]{#2}{#3}}%
\newcommand{\umlaggreg}[3][]{\umlrelation[style={tikzuml aggregation style}, #1]{#2}{#3}}%
\newcommand{\umluniaggreg}[3][]{\umlrelation[style={tikzuml unidirectional aggregation style}, #1]{#2}{#3}}%
\newcommand{\umlcompo}[3][]{\umlrelation[style={tikzuml composition style}, #1]{#2}{#3}}%
\newcommand{\umlunicompo}[3][]{\umlrelation[style={tikzuml unidirectional composition style}, #1]{#2}{#3}}%
\newcommand{\umlimport}[3][]{\umlrelation[style={tikzuml import style}, #1]{#2}{#3}}%
\newcommand{\umlnest}[3][]{\umlrelation[style={tikzuml nesting style}, #1]{#2}{#3}}%
\newcommand{\umldep}[3][]{\umlrelation[style={tikzuml dependency style}, #1]{#2}{#3}}%
\newcommand{\umlfriend}[3][]{%
  \pgfkeys{/tikzuml/friendrelation/.cd,%
           .unknown/.code={%
             \let\keyname=\pgfkeyscurrentname%
             \let\keyvalue=\pgfkeyscurrentvalue%
             \ifthenelse{\equal{\keyname}{stereo}}{%
               \errmessage{TIKZUML ERROR : in umlfriend, forbidden option stereo}%
             }{}%
           }}%
  \pgfkeys{/tikzuml/friendrelation/.cd, #1}%
  \umlrelation[stereo=friend, style={tikzuml dependency style}, #1]{#2}{#3}%
}%
%
\newcommand{\umlHVinherit}[3][]{\umlHVrelation[style={tikzuml inherit style}, #1]{#2}{#3}}%
\newcommand{\umlHVimpl}[3][]{\umlHVrelation[style={tikzuml implements style}, #1]{#2}{#3}}%
\newcommand{\umlHVreal}[3][]{\umlHVrelation[style={tikzuml implements style}, #1]{#2}{#3}}%
\newcommand{\umlHVassoc}[3][]{\umlHVrelation[style={tikzuml association style}, #1]{#2}{#3}}%
\newcommand{\umlHVuniassoc}[3][]{\umlHVrelation[style={tikzuml unidirectional association style}, #1]{#2}{#3}}%
\newcommand{\umlHVaggreg}[3][]{\umlHVrelation[style={tikzuml aggregation style}, #1]{#2}{#3}}%
\newcommand{\umlHVuniaggreg}[3][]{\umlHVrelation[style={tikzuml unidirectional aggregation style}, #1]{#2}{#3}}%
\newcommand{\umlHVcompo}[3][]{\umlHVrelation[style={tikzuml composition style}, #1]{#2}{#3}}%
\newcommand{\umlHVunicompo}[3][]{\umlHVrelation[style={tikzuml unidirectional composition style}, #1]{#2}{#3}}%
\newcommand{\umlHVimport}[3][]{\umlHVrelation[style={tikzuml import style}, #1]{#2}{#3}}%
\newcommand{\umlHVnest}[3][]{\umlHVrelation[style={tikzuml nesting style}, #1]{#2}{#3}}%
\newcommand{\umlHVdep}[3][]{\umlHVrelation[style={tikzuml dependency style}, #1]{#2}{#3}}%
\newcommand{\umlHVfriend}[3][]{%
  \pgfkeys{/tikzuml/friendrelation/.cd,%
           .unknown/.code={%
             \let\keyname=\pgfkeyscurrentname%
             \let\keyvalue=\pgfkeyscurrentvalue%
             \ifthenelse{\equal{\keyname}{stereo}}{%
               \errmessage{TIKZUML ERROR : in umlHVfriend, forbidden option stereo}%
             }{%
               \ifthenelse{\equal{\keyname}{geometry}}{%
                 \errmessage{TIKZUML ERROR : in umlHVfriend, forbidden option geometry}%
               }{}%
             }%
           }}%
  \pgfkeys{/tikzuml/friendrelation/.cd, #1}%
  \umlrelation[geometry=-|, stereo=friend, style={tikzuml dependency style}, #1]{#2}{#3}%
}%
%
\newcommand{\umlVHinherit}[3][]{\umlVHrelation[style={tikzuml inherit style}, #1]{#2}{#3}}%
\newcommand{\umlVHimpl}[3][]{\umlVHrelation[style={tikzuml implements style}, #1]{#2}{#3}}%
\newcommand{\umlVHreal}[3][]{\umlVHrelation[style={tikzuml implements style}, #1]{#2}{#3}}%
\newcommand{\umlVHassoc}[3][]{\umlVHrelation[style={tikzuml association style}, #1]{#2}{#3}}%
\newcommand{\umlVHuniassoc}[3][]{\umlVHrelation[style={tikzuml unidirectional association style}, #1]{#2}{#3}}%
\newcommand{\umlVHaggreg}[3][]{\umlVHrelation[style={tikzuml aggregation style}, #1]{#2}{#3}}%
\newcommand{\umlVHuniaggreg}[3][]{\umlVHrelation[style={tikzuml unidirectional aggregation style}, #1]{#2}{#3}}%
\newcommand{\umlVHcompo}[3][]{\umlVHrelation[style={tikzuml composition style}, #1]{#2}{#3}}%
\newcommand{\umlVHunicompo}[3][]{\umlVHrelation[style={tikzuml unidirectional composition style}, #1]{#2}{#3}}%
\newcommand{\umlVHimport}[3][]{\umlVHrelation[style={tikzuml import style}, #1]{#2}{#3}}%
\newcommand{\umlVHnest}[3][]{\umlVHrelation[style={tikzuml nesting style}, #1]{#2}{#3}}%
\newcommand{\umlVHdep}[3][]{\umlVHrelation[style={tikzuml dependency style}, #1]{#2}{#3}}%
\newcommand{\umlVHfriend}[3][]{%
  \pgfkeys{/tikzuml/friendrelation/.cd,%
           .unknown/.code={%
             \let\keyname=\pgfkeyscurrentname%
             \let\keyvalue=\pgfkeyscurrentvalue%
             \ifthenelse{\equal{\keyname}{stereo}}{%
               \errmessage{TIKZUML ERROR : in umlVHfriend, forbidden option stereo}%
             }{%
               \ifthenelse{\equal{\keyname}{geometry}}{%
                 \errmessage{TIKZUML ERROR : in umlVHfriend, forbidden option geometry}%
               }{}%
             }%
           }}%
  \pgfkeys{/tikzuml/friendrelation/.cd, #1}%
  \umlrelation[geometry=|-, stereo=friend, style={tikzuml dependency style}, #1]{#2}{#3}%
}%
%
\newcommand{\umlHVHinherit}[3][]{\umlHVHrelation[style={tikzuml inherit style}, #1]{#2}{#3}}%
\newcommand{\umlHVHimpl}[3][]{\umlHVHrelation[style={tikzuml implements style}, #1]{#2}{#3}}%
\newcommand{\umlHVHreal}[3][]{\umlHVHrelation[style={tikzuml implements style}, #1]{#2}{#3}}%
\newcommand{\umlHVHassoc}[3][]{\umlHVHrelation[style={tikzuml association style}, #1]{#2}{#3}}%
\newcommand{\umlHVHuniassoc}[3][]{\umlHVHrelation[style={tikzuml unidirectional association style}, #1]{#2}{#3}}%
\newcommand{\umlHVHaggreg}[3][]{\umlHVHrelation[style={tikzuml aggregation style}, #1]{#2}{#3}}%
\newcommand{\umlHVHuniaggreg}[3][]{\umlHVHrelation[style={tikzuml unidirectional aggregation style}, #1]{#2}{#3}}%
\newcommand{\umlHVHcompo}[3][]{\umlHVHrelation[style={tikzuml composition style}, #1]{#2}{#3}}%
\newcommand{\umlHVHunicompo}[3][]{\umlHVHrelation[style={tikzuml unidirectional composition style}, #1]{#2}{#3}}%
\newcommand{\umlHVHimport}[3][]{\umlHVHrelation[style={tikzuml import style}, #1]{#2}{#3}}%
\newcommand{\umlHVHnest}[3][]{\umlHVHrelation[style={tikzuml nesting style}, #1]{#2}{#3}}%
\newcommand{\umlHVHdep}[3][]{\umlHVHrelation[style={tikzuml dependency style}, #1]{#2}{#3}}%
\newcommand{\umlHVHfriend}[3][]{%
  \pgfkeys{/tikzuml/friendrelation/.cd,%
           .unknown/.code={%
             \let\keyname=\pgfkeyscurrentname%
             \let\keyvalue=\pgfkeyscurrentvalue%
             \ifthenelse{\equal{\keyname}{stereo}}{%
               \errmessage{TIKZUML ERROR : in umlHVHfriend, forbidden option stereo}%
             }{%
               \ifthenelse{\equal{\keyname}{geometry}}{%
                 \errmessage{TIKZUML ERROR : in umlHVHfriend, forbidden option geometry}%
               }{}%
             }%
           }}%
  \pgfkeys{/tikzuml/friendrelation/.cd, #1}%
  \umlrelation[geometry=-|-, stereo=friend, style={tikzuml dependency style}, #1]{#2}{#3}%
}%
%
\newcommand{\umlVHVinherit}[3][]{\umlVHVrelation[style={tikzuml inherit style}, #1]{#2}{#3}}%
\newcommand{\umlVHVimpl}[3][]{\umlVHVrelation[style={tikzuml implements style}, #1]{#2}{#3}}%
\newcommand{\umlVHVreal}[3][]{\umlVHVrelation[style={tikzuml implements style}, #1]{#2}{#3}}%
\newcommand{\umlVHVassoc}[3][]{\umlVHVrelation[style={tikzuml association style}, #1]{#2}{#3}}%
\newcommand{\umlVHVuniassoc}[3][]{\umlVHVrelation[style={tikzuml unidirectional association style}, #1]{#2}{#3}}%
\newcommand{\umlVHVaggreg}[3][]{\umlVHVrelation[style={tikzuml aggregation style}, #1]{#2}{#3}}%
\newcommand{\umlVHVuniaggreg}[3][]{\umlVHVrelation[style={tikzuml unidirectional aggregation style}, #1]{#2}{#3}}%
\newcommand{\umlVHVcompo}[3][]{\umlVHVrelation[style={tikzuml composition style}, #1]{#2}{#3}}%
\newcommand{\umlVHVunicompo}[3][]{\umlVHVrelation[style={tikzuml unidirectional composition style}, #1]{#2}{#3}}%
\newcommand{\umlVHVimport}[3][]{\umlVHVrelation[style={tikzuml import style}, #1]{#2}{#3}}%
\newcommand{\umlVHVnest}[3][]{\umlVHVrelation[style={tikzuml nesting style}, #1]{#2}{#3}}%
\newcommand{\umlVHVdep}[3][]{\umlVHVrelation[style={tikzuml dependency style}, #1]{#2}{#3}}%
\newcommand{\umlVHVfriend}[3][]{%
  \pgfkeys{/tikzuml/friendrelation/.cd,%
           .unknown/.code={%
             \let\keyname=\pgfkeyscurrentname%
             \let\keyvalue=\pgfkeyscurrentvalue%
             \ifthenelse{\equal{\keyname}{stereo}}{%
               \errmessage{TIKZUML ERROR : in umlVHVfriend, forbidden option stereo}%
             }{%
               \ifthenelse{\equal{\keyname}{geometry}}{%
                 \errmessage{TIKZUML ERROR : in umlVHVfriend, forbidden option geometry}%
               }{}%
             }%
           }}%
  \pgfkeys{/tikzuml/friendrelation/.cd, #1}%
  \umlrelation[geometry=|-|, stereo=friend, style={tikzuml dependency style}, #1]{#2}{#3}%
}%
%
% define a node
\newcommand{\umlnode}[2]{%
  \node (#2) at (#1) {};%
}%
%
% main command to define a relation between two classes through a control node
% args : src class
%        control node
%        dest class
% optional : arg1, arg2, arg: name of the src/dest/dest side class type attribute defined by the relation
%            mult1, mult2, mult: multiplicity of the src/dest/dest side class type attribute defined by the relation
%            pos1, pos2, pos: position of the src/dest/dest side class type attribute defined by the relation
%            align1, align2, align: text justification of the src/dest/dest side class type attribute defined by the relation
%            anchor1, anchor2: src/dest anchors on linked classes
%            stereo: stereotype of the relation
%            pos stereo: position of the stereotype on the relation
%            style: style of the relation (association, aggregation, composition, inherit, ...)
%            name: rootname used for naming nodes of the relation
\newcommand{\umlCNrelation}[4][]{%
  \pgfkeys{/tikzuml/relation/.cd, arg1/.initial={}, arg2/.initial={}, arg/.initial={},%
                                  mult1/.initial={}, mult2/.initial={}, mult/.initial={},%
                                  pos1/.initial=0.2, pos2/.initial=0.8, pos/.initial=tikzumlEmpty,%
                                  align1/.initial={}, align2/.initial={}, align/.initial={},%
                                  anchor1/.initial=tikzumlEmpty, anchor2/.initial=tikzumlEmpty,%
                                  stereo/.initial={}, pos stereo/.initial=1,%
                                  style/.initial=->, name/.initial=relation-\thetikzumlRelationNum,%
                                  .unknown/.code={%
                                    \let\keyname=\pgfkeyscurrentname%
                                    \let\keyvalue=\pgfkeyscurrentvalue%
                                    \errmessage{TIKZUML ERROR : in umlCNrelation, invalid option \keyname}%
                                  }%
  }%
  \pgfkeys{/tikzuml/relation/.cd,#1}%
  \pgfkeys{/tikzuml/relation/.cd, arg1/.get=\tikzumlCNRelationAttrName, arg2/.get=\tikzumlCNRelationAttrNameTO, arg/.get=\tikzumlCNRelationAttrNameTT,%
                                  mult1/.get=\tikzumlCNRelationMultiplicity, mult2/.get=\tikzumlCNRelationMultiplicityTO, mult/.get=\tikzumlCNRelationMultiplicityTT,%
                                  pos1/.get=\tikzumlCNRelationPosition, pos2/.get=\tikzumlCNRelationPositionTO, pos/.get=\tikzumlCNRelationPositionTT,%
                                  align1/.get=\tikzumlCNRelationAlign, align2/.get=\tikzumlCNRelationAlignTO, align/.get=\tikzumlCNRelationAlignTT,%
                                  anchor1/.get=\tikzumlCNRelationSrcAnchor, anchor2/.get=\tikzumlCNRelationDestAnchor,%
                                  stereo/.get=\tikzumlCNRelationStereoType, pos stereo/.get=\tikzumlCNRelationPositionStereotype,%
                                  style/.get=\tikzumlCNRelationStyle, name/.get=\tikzumlCNRelationName%
  }%
  %
  % managing \_ in class names for node names
  \def\tikzumlSrcClassName{#2}%
  \begingroup%
    \def\_{_}\edef\x{\endgroup%
      \def\noexpand\tikzumlSrcClassNodeName{\tikzumlSrcClassName}}\x%
  %
  \StrSubstitute{\tikzumlSrcClassNodeName}{:}{@COLON@}[\tikzumlSrcClassNodeName]%
  \StrSubstitute{\tikzumlSrcClassNodeName}{\_}{@UNDERSCORE@}[\tikzumlSrcClassNodeName]%
  %
  \def\tikzumlDestClassName{#4}%
  \begingroup%
    \def\_{_}\edef\x{\endgroup%
      \def\noexpand\tikzumlDestClassNodeName{\tikzumlDestClassName}}\x%
  %
  \StrSubstitute{\tikzumlDestClassNodeName}{:}{@COLON@}[\tikzumlDestClassNodeName]%
  \StrSubstitute{\tikzumlDestClassNodeName}{\_}{@UNDERSCORE@}[\tikzumlDestClassNodeName]%
  %
  % managing alias keys
  \def\tikzumlCNRelationAttrNameT{\tikzumlCNRelationAttrNameTO\tikzumlCNRelationAttrNameTT}%
  \def\tikzumlCNRelationMultiplicityT{\tikzumlCNRelationMultiplicityTO\tikzumlCNRelationMultiplicityTT}%
  \def\tikzumlCNRelationAlignT{\tikzumlCNRelationAlignTO\tikzumlCNRelationAlignTT}%
  \def\orientationT{\orientationTO\orientationTT}%
  %
  \ifthenelse{\equal{\tikzumlCNRelationPositionTT}{tikzumlEmpty}}{%
    \def\tikzumlCNRelationPositionT{\tikzumlCNRelationPositionTO}%
  }{%
    \def\tikzumlCNRelationPositionT{\tikzumlCNRelationPositionTT}%
  }%
  %
  \def\attrAlign{}%
  \def\multAlign{}%
  \def\attrAlignT{}%
  \def\multAlignT{}%
  %
  \ifthenelse{\equal{\tikzumlCNRelationAlign}{left}}{%
    \def\attrAlign{above right}%
    \def\multAlign{below right}%
  }{%
    \ifthenelse{\equal{\tikzumlCNRelationAlign}{right}}{%
      \def\attrAlign{above left}%
      \def\multAlign{below left}%
    }{}%
  }%
  %
  \ifthenelse{\equal{\tikzumlCNRelationAlignT}{left}}{%
    \def\attrAlignT{above right}%
    \def\multAlignT{below right}%
  }{%
    \ifthenelse{\equal{\tikzumlCNRelationAlignT}{right}}{%
      \def\attrAlignT{above left}%
      \def\multAlignT{below left}%
    }{}%
  }%
  %
  % def stereotype
  \ifthenelse{\equal{\tikzumlCNRelationStereoType}{}}{%
    \def\stereotype{}%
  }{%
    \def\stereotype{$\ll$\tikzumlCNRelationStereoType$\gg$}%
  }%
  %
  % def anchors macros
  \ifthenelse{\equal{\tikzumlCNRelationSrcAnchor}{tikzumlEmpty}}{%
    \def\tikzumlCNRelationSrcAnchor{}%
  }{%
    \let\tikzumlCNRelationSrcAnchorold\tikzumlCNRelationSrcAnchor%
    \def\tikzumlCNRelationSrcAnchor{.\tikzumlCNRelationSrcAnchorold}%
  }%
  %
  \ifthenelse{\equal{\tikzumlCNRelationDestAnchor}{tikzumlEmpty}}{%
    \def\tikzumlCNRelationDestAnchor{}%
  }{%
    \let\tikzumlCNRelationDestAnchorold\tikzumlCNRelationDestAnchor%
    \def\tikzumlCNRelationDestAnchor{.\tikzumlCNRelationDestAnchorold}%
  }%
  %
  \setcounter{pos}{100*\real{\tikzumlCNRelationPosition}}%
  \setcounter{posT}{100*\real{\tikzumlCNRelationPositionT}}%
  \setcounter{posStereo}{100*\real{\tikzumlCNRelationPositionStereotype}}%
  %
  % straight line
  %\setcounter{tikzumlControlNodesNum}{1}%
  %
  \def\tikzumlFirstArc{node[midway, name=\tikzumlCNRelationName-1, anchor=center] {} }%
  \def\tikzumlLastArc{node[midway, name=\tikzumlCNRelationName-3, anchor=center]{} }%
  \def\posAttrName{}%
  \def\posMultiplicity{}%
  \def\posAttrNameT{}%
  \def\posMultiplicityT{}%
  %
  \begin{pgfonlayer}{connections}%
  \node (\tikzumlCNRelationName-2) at (#3) {};%
  \end{pgfonlayer}%
  %
  \ifnum\theposStereo>100%
    \pgfmathsetmacro{\tikzumlCNRelationPositionStereotype}{(\theposStereo-100)/100}%
    \xdef\tikzumlLastArc{\tikzumlLastArc node[pos=\tikzumlCNRelationPositionStereotype, anchor=center] {\stereotype} }%
  \else%
    \xdef\tikzumlFirstArc{\tikzumlFirstArc node[pos=\tikzumlCNRelationPositionStereotype, anchor=center] {\stereotype} }%
  \fi%
  %
  \ifnum\thepos>100%
    \pgfmathsetmacro{\tikzumlCNRelationPosition}{(\thepos-100)/100}%
    \def\arcNum{2}%
  \else%
    \def\arcNum{1}%
    \ifnum\thepos=100%
      \def\posAttrName{above left}%
      \def\posMultiplicity{below right}%
    \fi%
  \fi%
  %
  \ifnum\arcNum=1%
    \xdef\tikzumlFirstArc{\tikzumlFirstArc node[pos=\tikzumlCNRelationPosition, \posAttrName, \attrAlign] {\tikzumlCNRelationAttrName}%
                                           node[pos=\tikzumlCNRelationPosition, swap, \posMultiplicity, \multAlign] {\tikzumlCNRelationMultiplicity} }%
  \fi%
  \ifnum\arcNum=2%
    \xdef\tikzumlLastArc{\tikzumlLastArc node[pos=\tikzumlCNRelationPosition, \posAttrName, \attrAlign] {\tikzumlCNRelationAttrName}%
                                         node[pos=\tikzumlCNRelationPosition, swap, \posMultiplicity, \multAlign] {\tikzumlCNRelationMultiplicity} }%
  \fi%
  %
  \ifnum\theposT>100%
    \pgfmathsetmacro{\tikzumlCNRelationPositionT}{(\theposT-100)/100}%
    \def\arcNumT{2}%
  \else%
    \def\arcNumT{1}%
    \ifnum\theposT=100%
      \def\posAttrNameT{above left}%
      \def\posMultiplicityT{below right}%
    \fi%
  \fi%
  %
  \ifnum\arcNumT=1%
    \xdef\tikzumlFirstArc{\tikzumlFirstArc node[pos=\tikzumlCNRelationPositionT, \posAttrNameT, \attrAlignT] {\tikzumlCNRelationAttrNameT}%
                                           node[pos=\tikzumlCNRelationPositionT, swap, \posMultiplicityT, \multAlignT] {\tikzumlCNRelationMultiplicityT} }%
  \fi%
  \ifnum\arcNumT=2%
    \xdef\tikzumlLastArc{\tikzumlLastArc node[pos=\tikzumlCNRelationPositionT, \posAttrNameT, \attrAlignT] {\tikzumlCNRelationAttrNameT}%
                                         node[pos=\tikzumlCNRelationPositionT, swap, \posMultiplicityT, \multAlignT] {\tikzumlCNRelationMultiplicityT} }%
  \fi%
  %
  \xdef\tikzumlPath{(\tikzumlSrcClassNodeName\tikzumlCNRelationSrcAnchor) -- \tikzumlFirstArc (\tikzumlCNRelationName-2.base) -- \tikzumlLastArc (\tikzumlDestClassNodeName\tikzumlCNRelationDestAnchor) }%
  
  \begin{pgfonlayer}{connections}%
  \ifthenelse{\equal{\tikzumlCNRelationStyle}{tikzuml nesting style}}{%
    \pgfarrowsdeclare{nested}{nested}{...}
    {
      \tikzumlNestingSymbolSize=0.2pt%
      \advance\tikzumlNestingSymbolSize by .5\pgflinewidth%
      \pgfsetdash{}{0pt} %  do not dash
      \pgfsetroundjoin   %  fix join
      \pgfsetroundcap    %  fix cap
      \pgfpathmoveto{\pgfpoint{-16*\tikzumlNestingSymbolSize}{0pt}}%
      \pgfpatharc{180}{90}{8*\tikzumlNestingSymbolSize}%
      \pgfpatharc{90}{0}{8*\tikzumlNestingSymbolSize}%
      \pgfpatharc{0}{-90}{8*\tikzumlNestingSymbolSize}%
      \pgfpatharc{-90}{-180}{8*\tikzumlNestingSymbolSize}%
      \pgfpathmoveto{\pgfpoint{-8*\tikzumlNestingSymbolSize}{8*\tikzumlNestingSymbolSize}}%
      \pgfpathlineto{\pgfpoint{-8*\tikzumlNestingSymbolSize}{-8*\tikzumlNestingSymbolSize}}%
      \pgfusepathqstroke%
    }%
    \draw[auto, \tikzumlCNRelationStyle, nested-, font=\tikzumlDefaultFont] \tikzumlPath ;%
  }{
    \draw[auto, \tikzumlCNRelationStyle, font=\tikzumlDefaultFont] \tikzumlPath ;%
  }
  \end{pgfonlayer}%
  %
  \stepcounter{tikzumlRelationNum}%
}%
%
% shortcuts for cnrelations
\newcommand{\umlCNinherit}[4][]{\umlCNrelation[style={tikzuml inherit style}, #1]{#2}{#3}{#4}}%
\newcommand{\umlCNimpl}[4][]{\umlCNrelation[style={tikzuml implements style}, #1]{#2}{#3}{#4}}%
\newcommand{\umlCNreal}[4][]{\umlCNrelation[style={tikzuml implements style}, #1]{#2}{#3}{#4}}%
\newcommand{\umlCNassoc}[4][]{\umlCNrelation[style={tikzuml association style}, #1]{#2}{#3}{#4}}%
\newcommand{\umlCNuniassoc}[4][]{\umlCNrelation[style={tikzuml unidirectional association style}, #1]{#2}{#3}{#4}}%
\newcommand{\umlCNaggreg}[4][]{\umlCNrelation[style={tikzuml aggregation style}, #1]{#2}{#3}{#4}}%
\newcommand{\umlCNuniaggreg}[4][]{\umlCNrelation[style={tikzuml unidirectional aggregation style}, #1]{#2}{#3}{#4}}%
\newcommand{\umlCNcompo}[4][]{\umlCNrelation[style={tikzuml composition style}, #1]{#2}{#3}{#4}}%
\newcommand{\umlCNunicompo}[4][]{\umlCNrelation[style={tikzuml unidirectional composition style}, #1]{#2}{#3}{#4}}%
\newcommand{\umlCNimport}[4][]{\umlCNrelation[style={tikzuml import style}, #1]{#2}{#3}{#4}}%
\newcommand{\umlCNnest}[4][]{\umlCNrelation[style={tikzuml nesting style}, #1]{#2}{#3}{#4}}%
\newcommand{\umlCNdep}[4][]{\umlCNrelation[style={tikzuml dependency style}, #1]{#2}{#3}{#4}}%
\newcommand{\umlCNfriend}[4][]{%
  \pgfkeys{/tikzuml/friendrelation/.cd,%
           .unknown/.code={%
             \let\keyname=\pgfkeyscurrentname%
             \let\keyvalue=\pgfkeyscurrentvalue%
             \ifthenelse{\equal{\keyname}{stereo}}{%
               \errmessage{TIKZUML ERROR : in umlCNfriend, forbidden option stereo}%
             }{}%
           }}%
  \pgfkeys{/tikzuml/friendrelation/.cd, #1}%
  \umlCNrelation[stereo=friend, style={tikzuml dependency style}, #1]{#2}{#3}{#4}%
}%
%
% define a note
% arg : attached class
%       label of the note
% optional : x,y: coordinates of the note
%            width: width of the note
%            geometry: geometry of the relation between the note and what it is about
%            weight: barycentric weight for a 3-line relation
%            arm: length of the first arm
%            anchor1, anchor2: anchors of the relation
%            draw, fill, text: colors
%            style: to manage every default TikZ option
%            no coords: to tell that the note position is defined relatively
%                       to another node (automatically used with TikZ options above, below, left, right, below left, ...)
\newcommand{\umlnote}[3][]{%
  \pgfkeys{/tikzuml/note/.cd, x/.initial=\tikzumlDefaultX, y/.initial=\tikzumlDefaultX, width/.initial=\tikzumlNoteDefaultWidth,%
                              geometry/.initial=\tikzumlRelationDefaultGeometry,%
                              weight/.initial=\tikzumlRelationDefaultWeight, arm/.initial=auto, style/.style={},%
                              anchor1/.initial=tikzumlEmpty, anchor2/.initial=tikzumlEmpty,%
                              draw/.initial=\tikzumlDefaultDrawColor, fill/.initial=\tikzumlNoteDefaultFillColor,%
                              text/.initial=\tikzumlDefaultTextColor,%
                              no coords/.is if=tikzumlnoteWithoutCoords,%
                              no coords=false,%
                              .unknown/.code={%
                                \let\keyname=\pgfkeyscurrentname%
                                \let\keyvalue=\pgfkeyscurrentvalue%
                                \ifthenelse{\equal{\keyname}{above}\OR%
                                            \equal{\keyname}{left}\OR%
                                            \equal{\keyname}{below}\OR%
                                            \equal{\keyname}{right}\OR%
                                            \equal{\keyname}{above left}\OR%
                                            \equal{\keyname}{above right}\OR%
                                            \equal{\keyname}{below left}\OR%
                                            \equal{\keyname}{below right}}{%
                                  \IfSubStr{\keyvalue}{ of }{%
                                    \pgfkeys{/tikzuml/note/.cd, no coords}%
                                  }{}%
                                }{}%
                                \ifx\keyvalue\pgfkeysnovalue%
                                  \pgfkeys{/tikzuml/note/.cd, style/.append style/.expand once={\keyname}}%
                                \else%
                                  \pgfkeys{/tikzuml/note/.cd, style/.append style/.expand twice={\expandafter\keyname\expandafter=\keyvalue}}%
                                \fi%
                                %\errmessage{TIKZUML ERROR : in umlnote, invalid option \keyname}%
                              }%
  }%
  \pgfkeys{/tikzuml/note/.cd, #1}%
  \pgfkeys{/tikzuml/note/.cd, x/.get=\tikzumlNoteX, y/.get=\tikzumlNoteY, width/.get=\tikzumlNoteTextWidth,%
                              geometry/.get=\tikzumlNoteGeometry,%
                              weight/.get=\tikzumlNoteWeight, arm/.get=\tikzumlNoteArm,%
                              anchor1/.get=\tikzumlNoteSrcAnchor, anchor2/.get=\tikzumlNoteDestAnchor,%
                              draw/.get=\tikzumlNoteDrawColor, fill/.get=\tikzumlNoteFillColor,%
                              text/.get=\tikzumlNoteTextColor%
  }%
  %
  \def\tikzumlClassName{#2}%
  \begingroup%
    \def\_{_}\edef\x{\endgroup%
      \def\noexpand\tikzumlClassNodeName{\tikzumlClassName}}\x%
  %
  % def anchors macros
  \ifthenelse{\equal{\tikzumlNoteSrcAnchor}{tikzumlEmpty}}{%
    \def\tikzumlNoteSrcAnchor{}%
  }{%
    \let\tikzumlNoteSrcAnchorold\tikzumlNoteSrcAnchor%
    \def\tikzumlNoteSrcAnchor{.\tikzumlNoteSrcAnchorold}%
  }%
  %
  \ifthenelse{\equal{\tikzumlNoteDestAnchor}{tikzumlEmpty}}{%
    \def\tikzumlNoteDestAnchor{}%
  }{%
    \let\tikzumlNoteDestAnchorold\tikzumlNoteDestAnchor%
    \def\tikzumlNoteDestAnchor{.\tikzumlNoteDestAnchorold}%
  }%
  %
  \iftikzumlnoteWithoutCoords%
    \node[text=\tikzumlNoteTextColor, text width=\tikzumlNoteTextWidth, font=\tikzumlDefaultFont, outer sep=0, inner xsep=1ex, inner ysep=3ex, /tikzuml/note/style] (note-\thetikzumlNoteNum-coord) {#3};%
  \else%
    \node[text=\tikzumlNoteTextColor, text width=\tikzumlNoteTextWidth, font=\tikzumlDefaultFont, outer sep=0, inner xsep=1ex, inner ysep=3ex, /tikzuml/note/style] (note-\thetikzumlNoteNum-coord) at (\tikzumlNoteX, \tikzumlNoteY) {#3};%
  \fi%
  \draw (note-\thetikzumlNoteNum-coord.north east) node[name=note-\thetikzumlNoteNum-right-top, below=2ex, coordinate] {};%
  \draw (note-\thetikzumlNoteNum-coord.north east) node[name=note-\thetikzumlNoteNum-top-right, left=2ex, coordinate] {};%
  \draw[draw=\tikzumlNoteDrawColor, fill=\tikzumlNoteFillColor] (note-\thetikzumlNoteNum-coord.south west) -- (note-\thetikzumlNoteNum-coord.south east) -- (note-\thetikzumlNoteNum-right-top.base) -- (note-\thetikzumlNoteNum-top-right.base) -- (note-\thetikzumlNoteNum-coord.north west) -- cycle;%
  \node[text=\tikzumlNoteTextColor, text width=\tikzumlNoteTextWidth, outer sep=0, inner xsep=1ex, inner ysep=3ex, font=\tikzumlDefaultFont] (note-\thetikzumlNoteNum) at (note-\thetikzumlNoteNum-coord) {#3};%
  \draw[draw=\tikzumlNoteDrawColor] (note-\thetikzumlNoteNum-right-top) -| (note-\thetikzumlNoteNum-top-right);%
  %
  \pgfmathsetmacro{\tikzumlNoteWeightT}{1.0-\tikzumlNoteWeight}%
  \node (note-\thetikzumlNoteNum-middle) at (barycentric cs:note-\thetikzumlNoteNum-coord=\tikzumlNoteWeight,\tikzumlClassNodeName=\tikzumlNoteWeightT) {};%
  %
  \ifthenelse{\equal{\tikzumlNoteGeometry}{--}%
           \OR\equal{\tikzumlNoteGeometry}{-|}%
           \OR\equal{\tikzumlNoteGeometry}{|-}}{%
    \edef\tikzumlnotepath{\tikzumlNoteGeometry}
  }{%
    \ifthenelse{\equal{\tikzumlNoteGeometry}{-|-}}{%
      \ifthenelse{\equal{\tikzumlNoteArm}{auto}}{%
        \edef\tikzumlnotepath{-- (note-\thetikzumlNoteNum-coord\tikzumlNoteSrcAnchor -| note-\thetikzumlNoteNum-middle.center) -- (note-\thetikzumlNoteNum-middle.center) -- (note-\thetikzumlNoteNum-middle.center |- \tikzumlClassNodeName\tikzumlNoteDestAnchor) --}%
      }{%
        \draw (note-\thetikzumlNoteNum-coord\tikzumlNoteSrcAnchor)+(\tikzumlNoteArm,0) node[name=note-\thetikzumlNoteNum-tmp] {};
        \edef\tikzumlnotepath{-- (note-\thetikzumlNoteNum-tmp.center) |-}%
      }%
    }{%
      \ifthenelse{\equal{\tikzumlNoteGeometry}{|-|}}{%
        \ifthenelse{\equal{\tikzumlNoteArm}{auto}}{%
        \edef\tikzumlnotepath{-- (note-\thetikzumlNoteNum-coord\tikzumlNoteSrcAnchor |- note-\thetikzumlNoteNum-middle.center) -- (note-\thetikzumlNoteNum-middle.center) -- (note-\thetikzumlNoteNum-middle.center -| \tikzumlClassNodeName\tikzumlNoteDestAnchor) --}%
      }{%
        \draw (note-\thetikzumlNoteNum-coord\tikzumlNoteSrcAnchor)+(0,\tikzumlNoteArm) node[name=note-\thetikzumlNoteNum-tmp] {};
        \edef\tikzumlnotepath{-- (note-\thetikzumlNoteNum-tmp.center) -|}%
      }%
      
      }{%
        \errmessage{TIKZUML ERROR : Unknown geometry value !!! It should be in the following list : --, |-, -|, |-|, -|-}%
      }%
    }%
  }%
  %
  \begin{pgfonlayer}{connections}%
  \draw[dashed] (note-\thetikzumlNoteNum-coord\tikzumlNoteSrcAnchor) \tikzumlnotepath (\tikzumlClassNodeName\tikzumlNoteDestAnchor);%
  \end{pgfonlayer}%
  %
  \stepcounter{tikzumlNoteNum}%
}%
%
% shortcuts for note with geometry
\newcommand{\umlHVnote}[3][]{%
  \pgfkeys{/tikzuml/note/.cd,%
           .unknown/.code={%
             \let\keyname=\pgfkeyscurrentname%
             \let\keyvalue=\pgfkeyscurrentvalue%
             \ifthenelse{\equal{\keyname}{geometry}}{%
               \errmessage{TIKZUML ERROR : in umlHVnote, forbidden option geometry}%
             }{}%
           }}%
  \pgfkeys{/tikzuml/note/.cd, #1}%
  \umlnote[geometry=-|, #1]{#2}{#3}%
}%
\newcommand{\umlVHnote}[3][]{%
  \pgfkeys{/tikzuml/note/.cd,%
           .unknown/.code={%
             \let\keyname=\pgfkeyscurrentname%
             \let\keyvalue=\pgfkeyscurrentvalue%
             \ifthenelse{\equal{\keyname}{geometry}}{%
               \errmessage{TIKZUML ERROR : in umlVHnote, forbidden option geometry}%
             }{}%
           }}%
  \pgfkeys{/tikzuml/note/.cd, #1}%
  \umlnote[geometry=|-, #1]{#2}{#3}%
}%
\newcommand{\umlVHVnote}[3][]{%
  \pgfkeys{/tikzuml/note/.cd,%
           .unknown/.code={%
             \let\keyname=\pgfkeyscurrentname%
             \let\keyvalue=\pgfkeyscurrentvalue%
             \ifthenelse{\equal{\keyname}{geometry}}{%
               \errmessage{TIKZUML ERROR : in umlVHVnote, forbidden option geometry}%
             }{}%
           }}%
  \pgfkeys{/tikzuml/note/.cd, #1}%
  \umlnote[geometry=|-|, #1]{#2}{#3}%
}%
\newcommand{\umlHVHnote}[3][]{%
  \pgfkeys{/tikzuml/note/.cd,%
           .unknown/.code={%
             \let\keyname=\pgfkeyscurrentname%
             \let\keyvalue=\pgfkeyscurrentvalue%
             \ifthenelse{\equal{\keyname}{geometry}}{%
               \errmessage{TIKZUML ERROR : in umlHVHnote, forbidden option geometry}%
             }{}%
           }}%
  \pgfkeys{/tikzuml/note/.cd, #1}%
  \umlnote[geometry=-|-, #1]{#2}{#3}%
}%
%
% define a uml association class (command)
% args : name of the class
%        attributes of the class
%        operations of the class
% optional : x,y: coordinates of the class
%            width: width of the class node
%            type: type of of class (class, interface, typedef, enum)
%            template: template parameters
%            name: name of the class node
%            geometry: geometry of the line
%            weight: barycentric weight of the middle part when geometry is a 3-line
%            arm: length of first part when geometry id a 3-line
%            anchor1, anchor2: src/dest anchors on linked classes
%            style: style of the association class (association, aggregation, composition, inherit, ...)
%            draw, fill, fill template, text: colors
%            style: to manage every default TikZ option
%            no coords: to tell that the class position is defined relatively
%                       to another node (automatically used with TikZ options above, below, left, right, below left, ...)
\newcommand{\umlassocclass}[5][]{%
  \pgfkeys{/tikzuml/assocclass/.cd, x/.initial=\tikzumlDefaultX, y/.initial=\tikzumlDefaultX,
                                    width/.initial=\tikzumlClassDefaultWidth, type/.initial=\tikzumlClassDefaultType, style/.style={},%
                                    template/.initial={}, name/.initial=tikzumlEmpty, geometry/.initial=\tikzumlRelationDefaultGeometry,%
                                    weight/.initial=\tikzumlRelationDefaultWeight, arm/.initial=auto,%
                                    anchor1/.initial=tikzumlEmpty, anchor2/.initial=tikzumlEmpty,%
                                    draw/.initial=\tikzumlDefaultDrawColor,%
                                    fill template/.initial=\tikzumlClassTemplateFillColorDefaultFillColor,%
                                    fill/.initial=\tikzumlClassDefaultFillColor,%
                                    text/.initial=\tikzumlDefaultTextColor,%
                                    no coords/.is if=tikzumlassocclassWithoutCoords,%
                                    no coords=false,%
                                    .unknown/.code={%
                                      \let\keyname=\pgfkeyscurrentname%
                                      \let\keyvalue=\pgfkeyscurrentvalue%
                                      \ifthenelse{\equal{\keyname}{above}\OR%
                                                  \equal{\keyname}{left}\OR%
                                                  \equal{\keyname}{below}\OR%
                                                  \equal{\keyname}{right}\OR%
                                                  \equal{\keyname}{above left}\OR%
                                                  \equal{\keyname}{above right}\OR%
                                                  \equal{\keyname}{below left}\OR%
                                                  \equal{\keyname}{below right}}{%
                                        \IfSubStr{\keyvalue}{ of }{%
                                          \pgfkeys{/tikzuml/assocclass/.cd, no coords}%
                                        }{}%
                                      }{}%
                                      \ifx\keyvalue\pgfkeysnovalue%
                                        \pgfkeys{/tikzuml/assocclass/.cd, style/.append style/.expand once={\keyname}}%
                                      \else%
                                        \pgfkeys{/tikzuml/assocclass/.cd, style/.append style/.expand twice={\expandafter\keyname\expandafter=\keyvalue}}%
                                      \fi%
                                      %\errmessage{TIKZUML ERROR : in umlassocclass, invalid option \keyname}%
                                    }%
  }%
  %
  \pgfkeys{/tikzuml/assocclass/.cd,#1}%
  \pgfkeys{/tikzuml/assocclass/.cd, x/.get=\tikzumlAssocClassX, y/.get=\tikzumlAssocClassY,%
                                    width/.get=\tikzumlAssocClassMinimumWidth, type/.get=\tikzumlAssocClassTypeTmp,%
                                    template/.get=\tikzumlAssocClassTemplateParam,%
                                    name/.get=\tikzumlAssocClassName, geometry/.get=\tikzumlAssocClassGeometry,%
                                    weight/.get=\tikzumlAssocClassWeight, arm/.get=\tikzumlAssocClassArm,%
                                    anchor1/.get=\tikzumlAssocClassSrcAnchor,%
                                    anchor2/.get=\tikzumlAssocClassDestAnchor,%
                                    draw/.get=\tikzumlAssocClassDrawColor, fill/.get=\tikzumlAssocClassFillColor,%
                                    text/.get=\tikzumlAssocClassTextColor, fill template/.get=\tikzumlAssocClassTemplateFillColor%
  }%
  %
  \ifthenelse{\equal{\tikzumlAssocClassTypeTmp}{class}\OR\equal{\tikzumlAssocClassTypeTmp}{abstract}}{%
    \def\tikzumlAssocClassType{}%
  }{%
    \def\tikzumlAssocClassType{$\ll$\tikzumlAssocClassTypeTmp$\gg$ \\}%
  }%
  %
  \ifthenelse{\equal{\tikzumlAssocClassTemplateParam}{}}{%
    \def\tikzumlAssocClassVPadding{}%
    \def\tikzumlAssocClassHPadding{}%
  }{%
    \def\tikzumlAssocClassVPadding{\vspace{0.1em} \\}%
    \def\tikzumlAssocClassHPadding{\hspace{0.5ex} $ $}%
  }%
  %
  \def\tikzumlAssocClassName{#2}%
  \def\tikzumlAssocClassRelationName{#3}%
  %
  \begingroup%
    \def\_{_}\edef\x{\endgroup%
      \def\noexpand\tikzumlAssocClassNodeName{\tikzumlAssocClassName}}\x%
  %
  \begingroup%
    \def\_{_}\edef\x{\endgroup%
      \def\noexpand\tikzumlAssocClassRelationNodeName{\tikzumlAssocClassRelationName}}\x%
  %
  \ifthenelse{\equal{\tikzumlAssocClassName}{tikzumlEmpty}}{}{%
    \def\tikzumlAssocClassNodeName{\tikzumlAssocClassName}%
  }%
  %
  \StrSubstitute{\tikzumlAssocClassNodeName}{:}{@COLON@}[\tikzumlAssocClassNodeName]%
  \StrSubstitute{\tikzumlAssocClassNodeName}{\_}{@UNDERSCORE@}[\tikzumlAssocClassNodeName]%
  %
  \ifthenelse{\equal{\tikzumlAssocClassTypeTmp}{abstract}}{%
    \let\tikzumlAssocClassNameOld\tikzumlAssocClassName%
    \def\tikzumlAssocClassName{{\it \tikzumlAssocClassNameOld}}%
  }{}%
  %
  \def\tikzumlAssocClassPos{\tikzumlAssocClassX,\tikzumlAssocClassY}%
  \def\tikzumlAssocClassAttributes{#4}%
  \def\tikzumlAssocClassOperations{#5}%
  %
  % def anchors macros
  \ifthenelse{\equal{\tikzumlAssocClassSrcAnchor}{tikzumlEmpty}}{%
    \def\tikzumlAssocClassSrcAnchor{}%
  }{%
    \let\tikzumlAssocClassSrcAnchorold\tikzumlAssocClassSrcAnchor%
    \def\tikzumlAssocClassSrcAnchor{.\tikzumlAssocClassSrcAnchorold}%
  }%
  %
  \ifthenelse{\equal{\tikzumlAssocClassDestAnchor}{tikzumlEmpty}}{%
    \def\tikzumlAssocClassDestAnchor{}%
  }{%
    \let\tikzumlAssocClassDestAnchorold\tikzumlAssocClassDestAnchor%
    \def\tikzumlAssocClassDestAnchor{.\tikzumlAssocClassDestAnchorold}%
  }%
  %
  \iftikzumlassocclassWithoutCoords%
    \node[tikzuml class style, draw=\tikzumlAssocClassDrawColor, fill=\tikzumlAssocClassFillColor, text=\tikzumlAssocClassTextColor, font=\tikzumlDefaultFont, minimum width=\tikzumlAssocClassMinimumWidth, /tikzuml/assocclass/style] (\tikzumlAssocClassNodeName) {\begin{tabular}{c}\tikzumlAssocClassVPadding \tikzumlAssocClassType \tikzumlAssocClassHPadding \textbf{\tikzumlAssocClassName} \tikzumlAssocClassHPadding \end{tabular}%
    \nodepart{second}%
    \begin{tabular}{l}%
    \tikzumlAssocClassAttributes%
    \end{tabular}%
    \nodepart{third}%
    \begin{tabular}{l}%
    \tikzumlAssocClassOperations%
    \end{tabular}%
    };%
  \else%
    \node[tikzuml class style, draw=\tikzumlAssocClassDrawColor, fill=\tikzumlAssocClassFillColor, text=\tikzumlAssocClassTextColor, font=\tikzumlDefaultFont, minimum width=\tikzumlAssocClassMinimumWidth, /tikzuml/assocclass/style] (\tikzumlAssocClassNodeName) at (\tikzumlAssocClassPos) {\begin{tabular}{c}\tikzumlAssocClassVPadding \tikzumlAssocClassType \tikzumlAssocClassHPadding \textbf{\tikzumlAssocClassName} \tikzumlAssocClassHPadding \end{tabular}%
    \nodepart{second}%
    \begin{tabular}{l}%
    \tikzumlAssocClassAttributes%
    \end{tabular}%
    \nodepart{third}%
    \begin{tabular}{l}%
    \tikzumlAssocClassOperations%
    \end{tabular}%
    };%
  \fi%
  %
  \ifthenelse{\equal{\tikzumlAssocClassTemplateParam}{}}{}{%
    \draw (\tikzumlAssocClassNodeName.north east) node[tikzuml template style, name=\tikzumlAssocClassNodeName-template, draw=\tikzumlAssocClassDrawColor, fill=\tikzumlAssocClassTemplateFillColor, text=\tikzumlAssocClassTextColor, font=\tikzumlDefaultFont] {\tikzumlAssocClassTemplateParam};%
  }%
  %
  \pgfmathsetmacro{\tikzumlAssocClassWeightT}{1.0-\tikzumlAssocClassWeight}
  \node (\tikzumlAssocClassNodeName-middle) at (barycentric cs:\tikzumlAssocClassNodeName=\tikzumlAssocClassWeight,\tikzumlAssocClassRelationNodeName=\tikzumlAssocClassWeightT) {};%
  %
  \ifthenelse{\equal{\tikzumlAssocClassGeometry}{--}\OR\equal{\tikzumlAssocClassGeometry}{-|}\OR\equal{\tikzumlAssocClassGeometry}{|-}}{%
    \edef\tikzumlassocclasspath{\tikzumlAssocClassGeometry}
  }{%
    \ifthenelse{\equal{\tikzumlAssocClassGeometry}{-|-}}{%
      \ifthenelse{\equal{\tikzumlAssocClassArm}{auto}}{%
        \edef\tikzumlassocclasspath{-- (\tikzumlAssocClassNodeName\tikzumlAssocClassSrcAnchor -| \tikzumlAssocClassNodeName-middle.center) -- (\tikzumlAssocClassNodeName-middle.center) -- (\tikzumlAssocClassNodeName-middle.center |- \tikzumlAssocClassRelationNodeName\tikzumlAssocClassDestAnchor) --}%
      }{%
        \draw (\tikzumlAssocClassNodeName\tikzumlAssocClassSrcAnchor)+(\tikzumlAssocClassArm,0) node[name=\tikzumlAssocClassNodeName-tmp] {};
        \edef\tikzumlnotepath{-- (\tikzumlAssocClassNodeName-tmp.center) |-}%
      }%
    }{%
      \ifthenelse{\equal{\tikzumlAssocClassGeometry}{|-|}}{%
        \ifthenelse{\equal{\tikzumlAssocClassArm}{auto}}{%
        \edef\tikzumlassocclasspath{-- (\tikzumlAssocClassNodeName\tikzumlAssocClassSrcAnchor |- \tikzumlAssocClassNodeName-middle.center) -- (\tikzumlAssocClassNodeName-middle.center) -- (\tikzumlAssocClassNodeName-middle.center -| \tikzumlAssocClassRelationNodeName\tikzumlAssocClassDestAnchor) --}%
      }{%
        \draw (\tikzumlAssocClassNodeName\tikzumlAssocClassSrcAnchor)+(0,\tikzumlAssocClassArm) node[name=\tikzumlAssocClassNodeName-tmp] {};
        \edef\tikzumlassocclasspath{-- (\thetikzumlAssocClassNodeName-tmp.center) -|}%
      }%
      
      }{%
        \errmessage{TIKZUML ERROR : Unknown geometry value !!! It should be in the following list : --, |-, -|, |-|, -|-}%
      }%
    }%
  }%
  %
  \begin{pgfonlayer}{connections}%
  \draw[dashed] (\tikzumlAssocClassNodeName\tikzumlAssocClassSrcAnchor) \tikzumlassocclasspath (\tikzumlAssocClassRelationNodeName\tikzumlAssocClassDestAnchor);%
  \end{pgfonlayer}%
  %
  % add to fit
  \ifnum\c@tikzumlPackageLevel>0%
    \edef\tikzumlPackageFitOld{\csname tikzumlPackageFit\tikzumlPackage@parent @@\tikzumlPackage@fitname\endcsname}%
    \ifthenelse{\equal{\tikzumlAssocClassTemplateParam}{}}{%
      \expandafter\xdef\csname tikzumlPackageFit\tikzumlPackage@parent @@\tikzumlPackage@fitname\endcsname{\tikzumlPackageFitOld (\tikzumlAssocClassNodeName)(\tikzumlAssocClassNodeName-middle)}%
    }{%
      \expandafter\xdef\csname tikzumlPackageFit\tikzumlPackage@parent @@\tikzumlPackage@fitname\endcsname{\tikzumlPackageFitOld (\tikzumlAssocClassNodeName) (\tikzumlAssocClassNodeName-template)(\tikzumlAssocClassNodeName-middle)}%
    }%
    \stepcounter{tikzumlPackageClassNum}%
  \fi%
}%
%
%
%%%%%%%%%%%%%%%%%%%%%%%%%%%%%%%%%%%%%%%%%%%%%%%%%%%%%%%%%%%
%                     use case diagrams                   %
%%%%%%%%%%%%%%%%%%%%%%%%%%%%%%%%%%%%%%%%%%%%%%%%%%%%%%%%%%%
%
\tikzstyle{tikzuml usecase style}=[ellipse, text centered]%
\tikzstyle{tikzuml actor style}=[ellipse, inner sep=0, outer sep=0]%
%
\newcounter{tikzumlSystemUseCaseNum}%
\newcounter{tikzumlSystemLevel}%
\newcounter{tikzumlUseCaseNum}%
\newcounter{tikzumlActorNum}%
%
\newif\iftikzumlusecaseWithoutCoords%
\newif\iftikzumlactorWithoutCoords%
%
% define a system
% arg : name
% optional : x, y: coordinates of the system
%            draw, fill, text: colors
\newenvironment{umlsystem}[2][]{%
  \gdef\tikzumlSystemFit{}%
  \def\tikzumlSystemName{#2}%
  \setcounter{tikzumlSystemUseCaseNum}{0}%
  %
  \pgfkeys{/tikzuml/system/.cd, x/.initial=\tikzumlDefaultX, y/.initial=\tikzumlDefaultX,%
                                draw/.initial=\tikzumlDefaultDrawColor, fill/.initial=\tikzumlSystemDefaultFillColor,%
                                text/.initial=\tikzumlDefaultTextColor,%
                                .unknown/.code={%
                                  \let\keyname=\pgfkeyscurrentname%
                                  \let\keyvalue=\pgfkeyscurrentvalue%
                                  \errmessage{TIKZUML ERROR : in umlsystem, invalid option \keyname}%
                                }%
  }%
  %
  \pgfkeys{/tikzuml/system/.cd, #1}%
  \pgfkeys{/tikzuml/system/.cd, x/.get=\tikzumlSystemXShift, y/.get=\tikzumlSystemYShift,%
                                draw/.get=\tikzumlSystemDrawColor, fill/.get=\tikzumlSystemFillColor,%
                                text/.get=\tikzumlSystemTextColor}%
  %
  \stepcounter{tikzumlSystemLevel}%
  %
  \begin{scope}[xshift=\tikzumlSystemXShift cm, yshift=\tikzumlSystemYShift cm]%
}{%
  \addtocounter{tikzumlSystemLevel}{-1}%
  % if contains no usecase, one define a fictive node to enable the fit option
  \ifnum\c@tikzumlSystemUseCaseNum=0%
    \node[inner xsep=10ex, inner ysep=1em] (\tikzumlSystemName-root) at (0,0) {};%
    \xdef\tikzumlSystemFit{(\tikzumlSystemName-root)}%
  \fi%
  %
  \begin{pgfonlayer}{background}%
  \node[inner ysep=1em, inner xsep=2ex, fit = \tikzumlSystemFit] (\tikzumlSystemName-tmp) {};%
  \node[text=\tikzumlSystemTextColor, font=\tikzumlDefaultFont] (\tikzumlSystemName-caption-tmp) at (\tikzumlSystemName-tmp.north) {\tikzumlSystemName};%
  \node[draw=\tikzumlSystemDrawColor, fill=\tikzumlSystemFillColor, text=\tikzumlSystemTextColor, font=\tikzumlDefaultFont, inner ysep=1em, inner xsep=2ex, fit = (\tikzumlSystemName-tmp) (\tikzumlSystemName-caption-tmp)] (\tikzumlSystemName) {};%
  \node[text=\tikzumlSystemTextColor, font=\tikzumlDefaultFont] (\tikzumlSystemName-caption) at (\tikzumlSystemName-caption-tmp.north) {\tikzumlSystemName};%
  \end{pgfonlayer}%
  \end{scope}%
  %
}%
%
% define a use case
% arg : label of the use case
% optional : x, y: coordinates of the use case
%            name: name of the node
%            width: node width
%            draw, fill, text: colors
%            style: to manage every default TikZ option
%            no coords: to tell that the use case position is defined relatively
%                       to another node (automatically used with TikZ options above, below, left, right, below left, ...)
\newcommand{\umlusecase}[2][]{%
  \stepcounter{tikzumlUseCaseNum}%
  \pgfkeys{/tikzuml/usecase/.cd, x/.initial=\tikzumlDefaultX, y/.initial=\tikzumlDefaultX, width/.initial=auto,%
                                 name/.initial=usecase-\thetikzumlUseCaseNum,%
                                 draw/.initial=\tikzumlDefaultDrawColor, fill/.initial=\tikzumlUseCaseDefaultFillColor,%
                                 text/.initial=\tikzumlDefaultTextColor, style/.style={},%
                                 no coords/.is if=tikzumlusecaseWithoutCoords,%
                                 no coords=false,%
                                 .unknown/.code={%
                                   \let\keyname=\pgfkeyscurrentname%
                                   \let\keyvalue=\pgfkeyscurrentvalue%
                                   \ifthenelse{\equal{\keyname}{above}\OR%
                                               \equal{\keyname}{left}\OR%
                                               \equal{\keyname}{below}\OR%
                                               \equal{\keyname}{right}\OR%
                                               \equal{\keyname}{above left}\OR%
                                               \equal{\keyname}{above right}\OR%
                                               \equal{\keyname}{below left}\OR%
                                               \equal{\keyname}{below right}}{%
                                     \IfSubStr{\keyvalue}{ of }{%
                                       \pgfkeys{/tikzuml/usecase/.cd, no coords}%
                                     }{}%
                                   }{}%
                                   \ifx\keyvalue\pgfkeysnovalue%
                                     \pgfkeys{/tikzuml/usecase/.cd, style/.append style/.expand once={\keyname}}%
                                   \else%
                                     \pgfkeys{/tikzuml/usecase/.cd, style/.append style/.expand twice={\expandafter\keyname\expandafter=\keyvalue}}%
                                   \fi%
                                   %\errmessage{TIKZUML ERROR : in umlusecase, invalid option \keyname}%
                                 }%
  }%
  \pgfkeys{/tikzuml/usecase/.cd, #1}%
  \pgfkeys{/tikzuml/usecase/.cd, x/.get=\tikzumlUseCaseX, y/.get=\tikzumlUseCaseY, width/.get=\tikzumlUseCaseTextWidth,%
                                 name/.get=\tikzumlUseCaseName,%
                                 draw/.get=\tikzumlUseCaseDrawColor, fill/.get=\tikzumlUseCaseFillColor,%
                                 text/.get=\tikzumlUseCaseTextColor%
  }%
  %
  \def\tikzumlUseCaseText{#2}%
  %
  \def\tikzumlUseCasePos{\tikzumlUseCaseX,\tikzumlUseCaseY}%
  %
  \ifthenelse{\equal{\tikzumlUseCaseTextWidth}{auto}}{%
    \iftikzumlusecaseWithoutCoords%
      \node[tikzuml usecase style, draw=\tikzumlUseCaseDrawColor, fill=\tikzumlUseCaseFillColor, text=\tikzumlUseCaseTextColor, font=\tikzumlDefaultFont, /tikzuml/usecase/style] (\tikzumlUseCaseName) {\tikzumlUseCaseText};%
    \else%
      \node[tikzuml usecase style, draw=\tikzumlUseCaseDrawColor, fill=\tikzumlUseCaseFillColor, text=\tikzumlUseCaseTextColor, font=\tikzumlDefaultFont, /tikzuml/usecase/style] (\tikzumlUseCaseName) at (\tikzumlUseCasePos) {\tikzumlUseCaseText};%
    \fi%
  }{%
    \iftikzumlusecaseWithoutCoords%
      \node[tikzuml usecase style, draw=\tikzumlUseCaseDrawColor, fill=\tikzumlUseCaseFillColor, text=\tikzumlUseCaseTextColor, font=\tikzumlDefaultFont, text width=\tikzumlUseCaseTextWidth, /tikzuml/usecase/style] (\tikzumlUseCaseName) {\tikzumlUseCaseText};%
    \else%
      \node[tikzuml usecase style, draw=\tikzumlUseCaseDrawColor, fill=\tikzumlUseCaseFillColor, text=\tikzumlUseCaseTextColor, font=\tikzumlDefaultFont, text width=\tikzumlUseCaseTextWidth, /tikzuml/usecase/style] (\tikzumlUseCaseName) at (\tikzumlUseCasePos) {\tikzumlUseCaseText};%
    \fi%
  }%
  %
  % add to fit
  \ifnum\c@tikzumlSystemLevel>0%
    \let\tikzumlSystemFitOld\tikzumlSystemFit%
    \xdef\tikzumlSystemFit{\tikzumlSystemFitOld (\tikzumlUseCaseName)}%
    \stepcounter{tikzumlSystemUseCaseNum}%
  \fi%
}%
%
% define the actor symbol
% optional : global tikzpicture styles
\newcommand{\picturedactor}[1]{%
  \pgfkeys{/tikzuml/picactor/.cd, scale/.initial=1, .unknown/.code={}}%
  \pgfkeys{/tikzuml/picactor/.cd,#1}%
  \pgfkeys{/tikzuml/picactor/.cd, scale/.get=\tikzumlPicturedActorScale}%
  %
  \begin{tikzpicture}[#1]%
  \coordinate (head) at (0,4ex);%
  \coordinate (left-hand) at (-2ex,2ex);%
  \coordinate (right-hand) at (2ex,2ex);%
  \coordinate (left-foot) at (-2ex,-2ex);%
  \coordinate (right-foot) at (2ex,-2ex);%
  \coordinate (empty) at (0,-3ex);%
  \draw (empty) (0,0) -- (head);%
  \draw (left-hand) -- (right-hand);%
  \draw (0,0) -- (left-foot) (0,0) -- (right-foot);%
  \node[fill, draw, circle, inner sep=\tikzumlPicturedActorScale*0.3333ex, minimum size=\tikzumlPicturedActorScale*2ex, anchor=base] at (head) {};%
  \end{tikzpicture}%
}%
%
% define an actor
% arg : var name
% optional : x, y: coordinates of the actor
%            scale: scale factor of the actor symbol
%            below: distance between the actor symbol and its name below
%            draw, text: colors
%            style: to manage every default TikZ option
%            no coords: to tell that the actor position is defined relatively
%                       to another node (automatically used with TikZ options above, below, left, right, below left, ...)
\newcommand{\umlactor}[2][]{%
  \stepcounter{tikzumlActorNum}%
  \pgfkeys{/tikzuml/actor/.cd, x/.initial=\tikzumlDefaultX, y/.initial=\tikzumlDefaultX, scale/.initial=1, below/.initial=\tikzumlActorDefaultBelow,%
                               draw/.initial=\tikzumlDefaultDrawColor, text/.initial=\tikzumlDefaultTextColor,%
                               style/.style={},%
                               no coords/.is if=tikzumlactorWithoutCoords,%
                               no coords=false,%
                               .unknown/.code={%
                                 \let\keyname=\pgfkeyscurrentname%
                                 \let\keyvalue=\pgfkeyscurrentvalue%
                                 \ifthenelse{\equal{\keyname}{above}\OR%
                                             \equal{\keyname}{left}\OR%
                                             \equal{\keyname}{below}\OR%
                                             \equal{\keyname}{right}\OR%
                                             \equal{\keyname}{above left}\OR%
                                             \equal{\keyname}{above right}\OR%
                                             \equal{\keyname}{below left}\OR%
                                             \equal{\keyname}{below right}}{%
                                   \IfSubStr{\keyvalue}{ of }{%
                                     \pgfkeys{/tikzuml/actor/.cd, no coords}%
                                   }{}%
                                 }{}%
                                 \ifx\keyvalue\pgfkeysnovalue%
                                   \pgfkeys{/tikzuml/actor/.cd, style/.append style/.expand once={\keyname}}%
                                 \else%
                                   \pgfkeys{/tikzuml/actor/.cd, style/.append style/.expand twice={\expandafter\keyname\expandafter=\keyvalue}}%
                                 \fi%
                                 %\errmessage{TIKZUML ERROR : in umlactor, invalid option \keyname}%
                               }%
  }%
  \pgfkeys{/tikzuml/actor/.cd, #1}%
  \pgfkeys{/tikzuml/actor/.cd,%
           x/.get=\tikzumlActorX, y/.get=\tikzumlActorY, scale/.get=\tikzumlActorScale,%
           below/.get=\tikzumlActorBelow,%
           draw/.get=\tikzumlActorDrawColor, text/.get=\tikzumlActorTextColor}%
  %
  \def\tikzumlActorName{#2}%
  \begingroup%
    \def\_{_}\edef\x{\endgroup%
      \def\noexpand\tikzumlActorNodeName{\tikzumlActorName}}\x%
  %
  \def\tikzumlActorPos{\tikzumlActorX,\tikzumlActorY}%
  %
  \iftikzumlactorWithoutCoords%
    \node[tikzuml actor style, text=\tikzumlActorTextColor, font=\tikzumlDefaultFont, /tikzuml/actor/style] (\tikzumlActorNodeName) {\picturedactor{scale=\tikzumlActorScale, fill=white, draw=\tikzumlActorDrawColor, thick}};%
  \else%
    \node[tikzuml actor style, text=\tikzumlActorTextColor, font=\tikzumlDefaultFont, /tikzuml/actor/style] (\tikzumlActorNodeName) at (\tikzumlActorPos) {\picturedactor{scale=\tikzumlActorScale, fill=white, draw=\tikzumlActorDrawColor, thick}};%
  \fi%
  \node[text=\tikzumlActorTextColor, font=\tikzumlDefaultFont, below=\tikzumlActorScale*\tikzumlActorBelow] at (\tikzumlActorNodeName) {\tikzumlActorName};%
  %
}%

% shortcuts for include and extend relation
\newcommand{\umlinclude}[3][]{%
  \pgfkeys{/tikzuml/includerelation/.cd,%
           .unknown/.code={%
             \let\keyname=\pgfkeyscurrentname%
             \let\keyvalue=\pgfkeyscurrentvalue%
             \ifthenelse{\equal{\keyname}{stereo}}{%
               \errmessage{TIKZUML ERROR : in umlinclude, forbidden option stereo}%
             }{%
               \ifthenelse{\equal{\keyname}{geometry}}{%
                 \errmessage{TIKZUML ERROR : in umlinclude, forbidden option geometry}%
               }{}%
             }%
           }}%
  \pgfkeys{/tikzuml/includerelation/.cd, #1}%
  \umlrelation[stereo=include, style={tikzuml dependency style}, #1]{#2}{#3}%
}%
\newcommand{\umlextend}[3][]{%
  \pgfkeys{/tikzuml/extendrelation/.cd,%
           .unknown/.code={%
             \let\keyname=\pgfkeyscurrentname%
             \let\keyvalue=\pgfkeyscurrentvalue%
             \ifthenelse{\equal{\keyname}{stereo}}{%
               \errmessage{TIKZUML ERROR : in umlextend, forbidden option stereo}%
             }{%
               \ifthenelse{\equal{\keyname}{geometry}}{%
                 \errmessage{TIKZUML ERROR : in umlextend, forbidden option geometry}%
               }{}%
             }%
           }}%
  \pgfkeys{/tikzuml/extendrelation/.cd, #1}%
  \umlrelation[stereo=extend, style={tikzuml dependency style}, #1]{#2}{#3}%
}%
%
\newcommand{\umlHVinclude}[3][]{%
  \pgfkeys{/tikzuml/includerelation/.cd,%
           .unknown/.code={%
             \let\keyname=\pgfkeyscurrentname%
             \let\keyvalue=\pgfkeyscurrentvalue%
             \ifthenelse{\equal{\keyname}{stereo}}{%
               \errmessage{TIKZUML ERROR : in umlHVinclude, forbidden option stereo}%
             }{%
               \ifthenelse{\equal{\keyname}{geometry}}{%
                 \errmessage{TIKZUML ERROR : in umlHVinclude, forbidden option geometry}%
               }{}%
             }%
           }}%
  \pgfkeys{/tikzuml/includerelation/.cd, #1}%
  \umlrelation[geometry=-|, stereo=include, style={tikzuml dependency style}, #1]{#2}{#3}%
}%
\newcommand{\umlHVextend}[3][]{%
  \pgfkeys{/tikzuml/extendrelation/.cd,%
           .unknown/.code={%
             \let\keyname=\pgfkeyscurrentname%
             \let\keyvalue=\pgfkeyscurrentvalue%
             \ifthenelse{\equal{\keyname}{stereo}}{%
               \errmessage{TIKZUML ERROR : in umlHVextend, forbidden option stereo}%
             }{%
               \ifthenelse{\equal{\keyname}{geometry}}{%
                 \errmessage{TIKZUML ERROR : in umlHVextend, forbidden option geometry}%
               }{}%
             }%
           }}%
  \pgfkeys{/tikzuml/extendrelation/.cd, #1}%
  \umlrelation[geometry=-|, stereo=extend, style={tikzuml dependency style}, #1]{#2}{#3}%
}%
%
\newcommand{\umlVHinclude}[3][]{%
  \pgfkeys{/tikzuml/includerelation/.cd,%
           .unknown/.code={%
             \let\keyname=\pgfkeyscurrentname%
             \let\keyvalue=\pgfkeyscurrentvalue%
             \ifthenelse{\equal{\keyname}{stereo}}{%
               \errmessage{TIKZUML ERROR : in umlVHinclude, forbidden option stereo}%
             }{%
               \ifthenelse{\equal{\keyname}{geometry}}{%
                 \errmessage{TIKZUML ERROR : in umlVHinclude, forbidden option geometry}%
               }{}%
             }%
           }}%
  \pgfkeys{/tikzuml/includerelation/.cd, #1}%
  \umlrelation[geometry=|-, stereo=include, style={tikzuml dependency style}, #1]{#2}{#3}%
}%
\newcommand{\umlVHextend}[3][]{%
  \pgfkeys{/tikzuml/extendrelation/.cd,%
           .unknown/.code={%
             \let\keyname=\pgfkeyscurrentname%
             \let\keyvalue=\pgfkeyscurrentvalue%
             \ifthenelse{\equal{\keyname}{stereo}}{%
               \errmessage{TIKZUML ERROR :in umlVHextend,  forbidden option stereo}%
             }{%
               \ifthenelse{\equal{\keyname}{geometry}}{%
                 \errmessage{TIKZUML ERROR : in umlVHextend, forbidden option geometry}%
               }{}%
             }%
           }}%
  \pgfkeys{/tikzuml/extendrelation/.cd, #1}%
  \umlrelation[geometry=|-, stereo=extend, style={tikzuml dependency style}, #1]{#2}{#3}%
}%
%
\newcommand{\umlHVHinclude}[3][]{%
  \pgfkeys{/tikzuml/includerelation/.cd,%
           .unknown/.code={%
             \let\keyname=\pgfkeyscurrentname%
             \let\keyvalue=\pgfkeyscurrentvalue%
             \ifthenelse{\equal{\keyname}{stereo}}{%
               \errmessage{TIKZUML ERROR : in umlHVHinclude, forbidden option stereo}%
             }{%
               \ifthenelse{\equal{\keyname}{geometry}}{%
                 \errmessage{TIKZUML ERROR : in umlHVHinclude, forbidden option geometry}%
               }{}%
             }%
           }}%
  \pgfkeys{/tikzuml/includerelation/.cd, #1}%
  \umlrelation[geometry=-|-, stereo=include, style={tikzuml dependency style}, #1]{#2}{#3}%
}%
\newcommand{\umlHVHextend}[3][]{%
  \pgfkeys{/tikzuml/extendrelation/.cd,%
           .unknown/.code={%
             \let\keyname=\pgfkeyscurrentname%
             \let\keyvalue=\pgfkeyscurrentvalue%
             \ifthenelse{\equal{\keyname}{stereo}}{%
               \errmessage{TIKZUML ERROR : in umlHVHextend, forbidden option stereo}%
             }{%
               \ifthenelse{\equal{\keyname}{geometry}}{%
                 \errmessage{TIKZUML ERROR : in umlHVHextend, forbidden option geometry}%
               }{}%
             }%
           }}%
  \pgfkeys{/tikzuml/extendrelation/.cd, #1}%
  \umlrelation[geometry=-|-, stereo=extend, style={tikzuml dependency style}, #1]{#2}{#3}%
}%
%
\newcommand{\umlVHVinclude}[3][]{%
  \pgfkeys{/tikzuml/includerelation/.cd,%
           .unknown/.code={%
             \let\keyname=\pgfkeyscurrentname%
             \let\keyvalue=\pgfkeyscurrentvalue%
             \ifthenelse{\equal{\keyname}{stereo}}{%
               \errmessage{TIKZUML ERROR : in umlVHVinclude, forbidden option stereo}%
             }{%
               \ifthenelse{\equal{\keyname}{geometry}}{%
                 \errmessage{TIKZUML ERROR : in umlVHVinclude, forbidden option geometry}%
               }{}%
             }%
           }}%
  \pgfkeys{/tikzuml/includerelation/.cd, #1}%
  \umlrelation[geometry=|-|, stereo=include, style={tikzuml dependency style}, #1]{#2}{#3}%
}%
\newcommand{\umlVHVextend}[3][]{%
  \pgfkeys{/tikzuml/extendrelation/.cd,%
           .unknown/.code={%
             \let\keyname=\pgfkeyscurrentname%
             \let\keyvalue=\pgfkeyscurrentvalue%
             \ifthenelse{\equal{\keyname}{stereo}}{%
               \errmessage{TIKZUML ERROR : in umlVHVextend, forbidden option stereo}%
             }{%
               \ifthenelse{\equal{\keyname}{geometry}}{%
                 \errmessage{TIKZUML ERROR : in umlVHVextend, forbidden option geometry}%
               }{}%
             }%
           }}%
  \pgfkeys{/tikzuml/extendrelation/.cd, #1}%
  \umlrelation[geometry=|-|, stereo=extend, style={tikzuml dependency style}, #1]{#2}{#3}%
}%
%
\newcommand{\umlCNinclude}[4][]{%
  \pgfkeys{/tikzuml/includerelation/.cd,%
           .unknown/.code={%
             \let\keyname=\pgfkeyscurrentname%
             \let\keyvalue=\pgfkeyscurrentvalue%
             \ifthenelse{\equal{\keyname}{stereo}}{%
               \errmessage{TIKZUML ERROR : in umlCNinclude, forbidden option stereo}%
             }{}%
           }}%
  \pgfkeys{/tikzuml/includerelation/.cd, #1}%
  \umlCNrelation[stereo=include, style={tikzuml dependency style}, #1]{#2}{#3}{#4}%
}%
\newcommand{\umlCNextend}[4][]{%
  \pgfkeys{/tikzuml/extendrelation/.cd,%
           .unknown/.code={%
             \let\keyname=\pgfkeyscurrentname%
             \let\keyvalue=\pgfkeyscurrentvalue%
             \ifthenelse{\equal{\keyname}{stereo}}{%
               \errmessage{TIKZUML ERROR : in umlCNextend, forbidden option stereo}%
             }{}%
           }}%
  \pgfkeys{/tikzuml/extendrelation/.cd, #1}%
  \umlCNrelation[stereo=extend, style={tikzuml dependency style}, #1]{#2}{#3}{#4}%
}%
%
%%%%%%%%%%%%%%%%%%%%%%%%%%%%%%%%%%%%%%%%%%%%%%%%%%%%%%%%%%%
%                      state diagrams                     %
%%%%%%%%%%%%%%%%%%%%%%%%%%%%%%%%%%%%%%%%%%%%%%%%%%%%%%%%%%%
%
\tikzstyle{tikzuml state style}=[rectangle split, rectangle split parts=2, rounded corners, inner xsep=1.5ex]%
\tikzstyle{tikzuml transition style}=[color=\tikzumlDefaultDrawColor, rounded corners, -angle 45]%
%
\newcounter{tikzumlStateJoinNum}%
\newcounter{tikzumlStateDecisionNum}%
\newcounter{tikzumlStateInitialNum}%
\newcounter{tikzumlStateFinalNum}%
\newcounter{tikzumlStateEnterNum}%
\newcounter{tikzumlStateExitNum}%
\newcounter{tikzumlStateEndNum}%
\newcounter{tikzumlStateHistoryNum}%
\newcounter{tikzumlStateDeepHistoryNum}%
\newcounter{tikzumlStateLevel}%
\newcounter{tikzumlStateSubStateNum}%
\newcounter{tikzumlStateText}%
%
\newif\iftikzumlstatejoinWithoutCoords%
\newif\iftikzumlstatedecisionWithoutCoords%
\newif\iftikzumlstateinitialWithoutCoords%
\newif\iftikzumlstatefinalWithoutCoords%
\newif\iftikzumlstateenterWithoutCoords%
\newif\iftikzumlstateexitWithoutCoords%
\newif\iftikzumlstateendWithoutCoords%
\newif\iftikzumlstatehistoryWithoutCoords%
\newif\iftikzumlstatedeephistoryWithoutCoords%
\newif\iftikzumlstateWithoutCoords%
%
% define a uml join state
% args : name of the state
% optional : x,y: coordinates of the state
%            width: width of the state node
%            name: name of the state node
%            color: color of the join symbol
%            style: to manage every default TikZ option
%            no coords: to tell that the state position is defined relatively
%                       to another node (automatically used with TikZ options above, below, left, right, below left, ...)
\newcommand{\umlstatejoin}[1][]{%
  \pgfkeys{/tikzuml/statejoin/.cd, x/.initial=\tikzumlDefaultX, y/.initial=\tikzumlDefaultX, width/.initial=\tikzumlStateJoinDefaultWidth,%
                                   name/.initial=statejoin-\thetikzumlStateJoinNum,%
                                   color/.initial=\tikzumlDefaultDrawColor, style/.style={},%
                                   no coords/.is if=tikzumlstatejoinWithoutCoords,%
                                   no coords=false,%
                                   .unknown/.code={%
                                     \let\keyname=\pgfkeyscurrentname%
                                     \let\keyvalue=\pgfkeyscurrentvalue%
                                     \ifthenelse{\equal{\keyname}{above}\OR%
                                                 \equal{\keyname}{left}\OR%
                                                 \equal{\keyname}{below}\OR%
                                                 \equal{\keyname}{right}\OR%
                                                 \equal{\keyname}{above left}\OR%
                                                 \equal{\keyname}{above right}\OR%
                                                 \equal{\keyname}{below left}\OR%
                                                 \equal{\keyname}{below right}}{%
                                       \IfSubStr{\keyvalue}{ of }{%
                                         \pgfkeys{/tikzuml/statejoin/.cd, no coords}%
                                       }{}%
                                     }{}%
                                     \ifx\keyvalue\pgfkeysnovalue%
                                       \pgfkeys{/tikzuml/statejoin/.cd, style/.append style/.expand once={\keyname}}%
                                     \else%
                                       \pgfkeys{/tikzuml/statejoin/.cd, style/.append style/.expand twice={\expandafter\keyname\expandafter=\keyvalue}}%
                                     \fi%
                                     %\errmessage{TIKZUML ERROR : in umlstatejoin, invalid option \keyname}%
                                   }%
  }%
  \pgfkeys{/tikzuml/statejoin/.cd, #1}%
  \pgfkeys{/tikzuml/statejoin/.cd, x/.get=\tikzumlStateJoinX, y/.get=\tikzumlStateJoinY, width/.get=\tikzumlStateJoinMinimumWidth,%
                                   name/.get=\tikzumlStateJoinName, color/.get=\tikzumlStateJoinColor%
  }%
  %
  \def\tikzumlStateJoinPos{\tikzumlStateJoinX,\tikzumlStateJoinY}%
  %
  \iftikzumlstatejoinWithoutCoords%
    \node[circle, minimum size=\tikzumlStateJoinMinimumWidth, draw=\tikzumlStateJoinColor, fill=\tikzumlStateJoinColor, /tikzuml/statejoin/style] (\tikzumlStateJoinName) {};%
  \else%
    \node[circle, minimum size=\tikzumlStateJoinMinimumWidth, draw=\tikzumlStateJoinColor, fill=\tikzumlStateJoinColor, /tikzuml/statejoin/style] (\tikzumlStateJoinName) at (\tikzumlStateJoinPos) {};%
  \fi%
  %
  % add to fit
  \ifnum\c@tikzumlStateLevel>0%
    \edef\tikzumlStateFitOld{\csname tikzumlStateFit\tikzumlState@parent @@\tikzumlState@fitname\endcsname}%
    \expandafter\xdef\csname tikzumlStateFit\tikzumlState@parent @@\tikzumlState@fitname\endcsname{\tikzumlStateFitOld (\tikzumlStateJoinName)}%
    \stepcounter{tikzumlStateSubStateNum}%
  \fi%
  \stepcounter{tikzumlStateJoinNum}%
}%
%
% define a uml decision state
% args : name of the state
% optional : x,y: coordinates of the state
%            width: width of the state node
%            name: name of the state node
%            color: color of the join symbol
%            style: to manage every default TikZ option
%            no coords: to tell that the state position is defined relatively
%                       to another node (automatically used with TikZ options above, below, left, right, below left, ...)
\newcommand{\umlstatedecision}[1][]{%
  \pgfkeys{/tikzuml/statedecision/.cd, x/.initial=\tikzumlDefaultX, y/.initial=\tikzumlDefaultX, width/.initial=\tikzumlStateDecisionDefaultWidth,%
                                       name/.initial=statedecision-\thetikzumlStateDecisionNum,%
                                       color/.initial=\tikzumlDefaultDrawColor, style/.style={},%
                                       no coords/.is if=tikzumlstatedecisionWithoutCoords,%
                                       no coords=false,%
                                       .unknown/.code={%
                                         \let\keyname=\pgfkeyscurrentname%
                                         \let\keyvalue=\pgfkeyscurrentvalue%
                                         \ifthenelse{\equal{\keyname}{above}\OR%
                                                     \equal{\keyname}{left}\OR%
                                                     \equal{\keyname}{below}\OR%
                                                     \equal{\keyname}{right}\OR%
                                                     \equal{\keyname}{above left}\OR%
                                                     \equal{\keyname}{above right}\OR%
                                                     \equal{\keyname}{below left}\OR%
                                                     \equal{\keyname}{below right}}{%
                                           \IfSubStr{\keyvalue}{ of }{%
                                             \pgfkeys{/tikzuml/statedecision/.cd, no coords}%
                                           }{}%
                                         }{}%
                                         \ifx\keyvalue\pgfkeysnovalue%
                                           \pgfkeys{/tikzuml/statedecision/.cd, style/.append style/.expand once={\keyname}}%
                                         \else%
                                           \pgfkeys{/tikzuml/statedecision/.cd, style/.append style/.expand twice={\expandafter\keyname\expandafter=\keyvalue}}%
                                         \fi%
                                         %\errmessage{TIKZUML ERROR : in umlstatedecision, invalid option \keyname}%
                                       }%
  }%
  \pgfkeys{/tikzuml/statedecision/.cd, #1}%
  \pgfkeys{/tikzuml/statedecision/.cd, x/.get=\tikzumlStateDecisionX, y/.get=\tikzumlStateDecisionY, width/.get=\tikzumlStateDecisionMinimumWidth,%
                                       name/.get=\tikzumlStateDecisionName, color/.get=\tikzumlStateDecisionColor%
  }%
  %  
  \def\tikzumlStateDecisionPos{\tikzumlStateDecisionX,\tikzumlStateDecisionY}%
  %
  \iftikzumlstatedecisionWithoutCoords%
    \node[rectangle, rotate=45, minimum size=\tikzumlStateDecisionMinimumWidth, draw=\tikzumlStateDecisionColor, /tikzuml/statedecision/style] (\tikzumlStateDecisionName) {};%
  \else%
    \node[rectangle, rotate=45, minimum size=\tikzumlStateDecisionMinimumWidth, draw=\tikzumlStateDecisionColor, /tikzuml/statedecision/style] (\tikzumlStateDecisionName) at (\tikzumlStateDecisionPos) {};%
  \fi%
  %
  % add to fit
  \ifnum\c@tikzumlStateLevel>0%
    \edef\tikzumlStateFitOld{\csname tikzumlStateFit\tikzumlState@parent @@\tikzumlState@fitname\endcsname}%
    \expandafter\xdef\csname tikzumlStateFit\tikzumlState@parent @@\tikzumlState@fitname\endcsname{\tikzumlStateFitOld (\tikzumlStateDecisionName)}%
    \stepcounter{tikzumlStateSubStateNum}%
  \fi%
  \stepcounter{tikzumlStateDecisionNum}%
}%
%
% define a uml initial state
% args : name of the state
% optional : x,y: coordinates of the state
%            width: width of the state node
%            name: name of the state node
%            entry, do, exit: entry/do/exit action of the state
%            color: color of the join symbol
%            style: to manage every default TikZ option
%            no coords: to tell that the state position is defined relatively
%                       to another node (automatically used with TikZ options above, below, left, right, below left, ...)
\newcommand{\umlstateinitial}[1][]{%
  \pgfkeys{/tikzuml/stateinitial/.cd, x/.initial=\tikzumlDefaultX, y/.initial=\tikzumlDefaultX, width/.initial=\tikzumlStateInitialDefaultWidth,%
                                      name/.initial=stateinitial-\thetikzumlStateInitialNum,%
                                      color/.initial=\tikzumlDefaultDrawColor, style/.style={},%
                                      no coords/.is if=tikzumlstateinitialWithoutCoords,%
                                      no coords=false,%
                                      .unknown/.code={%
                                        \let\keyname=\pgfkeyscurrentname%
                                        \let\keyvalue=\pgfkeyscurrentvalue%
                                        \ifthenelse{\equal{\keyname}{above}\OR%
                                                    \equal{\keyname}{left}\OR%
                                                    \equal{\keyname}{below}\OR%
                                                    \equal{\keyname}{right}\OR%
                                                    \equal{\keyname}{above left}\OR%
                                                    \equal{\keyname}{above right}\OR%
                                                    \equal{\keyname}{below left}\OR%
                                                    \equal{\keyname}{below right}}{%
                                          \IfSubStr{\keyvalue}{ of }{%
                                            \pgfkeys{/tikzuml/stateinitial/.cd, no coords}%
                                          }{}%
                                        }{}%
                                        \ifx\keyvalue\pgfkeysnovalue%
                                          \pgfkeys{/tikzuml/stateinitial/.cd, style/.append style/.expand once={\keyname}}%
                                        \else%
                                          \pgfkeys{/tikzuml/stateinitial/.cd, style/.append style/.expand twice={\expandafter\keyname\expandafter=\keyvalue}}%
                                        \fi%
                                        %\errmessage{TIKZUML ERROR : in umlstateinitial, invalid option \keyname}%
                                      }%
  }%
  \pgfkeys{/tikzuml/stateinitial/.cd, #1}%
  \pgfkeys{/tikzuml/stateinitial/.cd, x/.get=\tikzumlStateInitialX, y/.get=\tikzumlStateInitialY, width/.get=\tikzumlStateInitialMinimumWidth,%
                                      name/.get=\tikzumlStateInitialName, color/.get=\tikzumlStateInitialColor%
  }%
  %  
  \def\tikzumlStateInitialPos{\tikzumlStateInitialX,\tikzumlStateInitialY}%
  %
  \iftikzumlstateinitialWithoutCoords%
    \node[circle, minimum size=\tikzumlStateInitialMinimumWidth, fill=\tikzumlStateInitialColor, /tikzuml/stateinitial/style] (\tikzumlStateInitialName) {};%
  \else%
    \node[circle, minimum size=\tikzumlStateInitialMinimumWidth, fill=\tikzumlStateInitialColor, /tikzuml/stateinitial/style] (\tikzumlStateInitialName) at (\tikzumlStateInitialPos) {};%
  \fi%
  %
  % add to fit
  \ifnum\c@tikzumlStateLevel>0%
    \edef\tikzumlStateFitOld{\csname tikzumlStateFit\tikzumlState@parent @@\tikzumlState@fitname\endcsname}%
    \expandafter\xdef\csname tikzumlStateFit\tikzumlState@parent @@\tikzumlState@fitname\endcsname{\tikzumlStateFitOld (\tikzumlStateInitialName)}%
    \stepcounter{tikzumlStateSubStateNum}%
  \fi%
  \stepcounter{tikzumlStateInitialNum}%
}%
%
% define a uml final state
% args : name of the state
% optional : x,y: coordinates of the state
%            width: width of the state node
%            name: name of the state node
%            color: color of the join symbol
%            style: to manage every default TikZ option
%            no coords: to tell that the state position is defined relatively
%                       to another node (automatically used with TikZ options above, below, left, right, below left, ...)
\newcommand{\umlstatefinal}[1][]{%
  \pgfkeys{/tikzuml/statefinal/.cd, x/.initial=\tikzumlDefaultX, y/.initial=\tikzumlDefaultX, width/.initial=\tikzumlStateFinalDefaultWidth,%
                                    name/.initial=statefinal-\thetikzumlStateFinalNum,%
                                    color/.initial=\tikzumlDefaultDrawColor, style/.style={},%
                                    no coords/.is if=tikzumlstatefinalWithoutCoords,%
                                    no coords=false,%
                                    .unknown/.code={%
                                      \let\keyname=\pgfkeyscurrentname%
                                      \let\keyvalue=\pgfkeyscurrentvalue%
                                      \ifthenelse{\equal{\keyname}{above}\OR%
                                                  \equal{\keyname}{left}\OR%
                                                  \equal{\keyname}{below}\OR%
                                                  \equal{\keyname}{right}\OR%
                                                  \equal{\keyname}{above left}\OR%
                                                  \equal{\keyname}{above right}\OR%
                                                  \equal{\keyname}{below left}\OR%
                                                  \equal{\keyname}{below right}}{%
                                        \IfSubStr{\keyvalue}{ of }{%
                                          \pgfkeys{/tikzuml/statefinal/.cd, no coords}%
                                        }{}%
                                      }{}%
                                      \ifx\keyvalue\pgfkeysnovalue%
                                        \pgfkeys{/tikzuml/statefinal/.cd, style/.append style/.expand once={\keyname}}%
                                      \else%
                                        \pgfkeys{/tikzuml/statefinal/.cd, style/.append style/.expand twice={\expandafter\keyname\expandafter=\keyvalue}}%
                                      \fi%
                                      %\errmessage{TIKZUML ERROR : in umlstatefinal, invalid option \keyname}%
                                    }%
  }%
  \pgfkeys{/tikzuml/statefinal/.cd, #1}%
  \pgfkeys{/tikzuml/statefinal/.cd, x/.get=\tikzumlStateFinalX, y/.get=\tikzumlStateFinalY, width/.get=\tikzumlStateFinalMinimumWidth,%
                                       name/.get=\tikzumlStateFinalName, color/.get=\tikzumlStateFinalColor%
  }%
  %  
  \def\tikzumlStateFinalPos{\tikzumlStateFinalX,\tikzumlStateFinalY}%
  %
  \iftikzumlstatefinalWithoutCoords%
    \node[circle, minimum size=\tikzumlStateFinalMinimumWidth, draw=\tikzumlStateFinalColor, fill=\tikzumlStateFinalColor, double, double distance=0.1cm, /tikzuml/statefinal/style] (\tikzumlStateFinalName) {};%
  \else%
    \node[circle, minimum size=\tikzumlStateFinalMinimumWidth, draw=\tikzumlStateFinalColor, fill=\tikzumlStateFinalColor, double, double distance=0.1cm, /tikzuml/statefinal/style] (\tikzumlStateFinalName) at (\tikzumlStateFinalPos) {};%
  \fi%
  %
  % add to fit
  \ifnum\c@tikzumlStateLevel>0%
    \edef\tikzumlStateFitOld{\csname tikzumlStateFit\tikzumlState@parent @@\tikzumlState@fitname\endcsname}%
    \expandafter\xdef\csname tikzumlStateFit\tikzumlState@parent @@\tikzumlState@fitname\endcsname{\tikzumlStateFitOld (\tikzumlStateFinalName)}%
    \stepcounter{tikzumlStateSubStateNum}%
  \fi%
  \stepcounter{tikzumlStateFinalNum}%
}%
%
% define a uml enter state
% args : name of the state
% optional : x,y: coordinates of the state
%            width: width of the state node
%            name: name of the state node
%            color: color of the join symbol
%            style: to manage every default TikZ option
%            no coords: to tell that the state position is defined relatively
%                       to another node (automatically used with TikZ options above, below, left, right, below left, ...)
\newcommand{\umlstateenter}[1][]{%
  \pgfkeys{/tikzuml/stateenter/.cd, x/.initial=\tikzumlDefaultX, y/.initial=\tikzumlDefaultX, width/.initial=\tikzumlStateEnterDefaultWidth,%
                                    name/.initial=stateenter-\thetikzumlStateEnterNum,%
                                    color/.initial=\tikzumlDefaultDrawColor, style/.style={},%
                                    no coords/.is if=tikzumlstateenterWithoutCoords,%
                                    no coords=false,%
                                    .unknown/.code={%
                                      \let\keyname=\pgfkeyscurrentname%
                                      \let\keyvalue=\pgfkeyscurrentvalue%
                                      \ifthenelse{\equal{\keyname}{above}\OR%
                                                  \equal{\keyname}{left}\OR%
                                                  \equal{\keyname}{below}\OR%
                                                  \equal{\keyname}{right}\OR%
                                                  \equal{\keyname}{above left}\OR%
                                                  \equal{\keyname}{above right}\OR%
                                                  \equal{\keyname}{below left}\OR%
                                                  \equal{\keyname}{below right}}{%
                                        \IfSubStr{\keyvalue}{ of }{%
                                          \pgfkeys{/tikzuml/stateenter/.cd, no coords}%
                                        }{}%
                                      }{}%
                                      \ifx\keyvalue\pgfkeysnovalue%
                                        \pgfkeys{/tikzuml/stateenter/.cd, style/.append style/.expand once={\keyname}}%
                                      \else%
                                        \pgfkeys{/tikzuml/stateenter/.cd, style/.append style/.expand twice={\expandafter\keyname\expandafter=\keyvalue}}%
                                      \fi%
                                      %\errmessage{TIKZUML ERROR : in umlstateenter, invalid option \keyname}%
                                    }%
  }%
  \pgfkeys{/tikzuml/stateenter/.cd, #1}%
  \pgfkeys{/tikzuml/stateenter/.cd, x/.get=\tikzumlStateEnterX, y/.get=\tikzumlStateEnterY, width/.get=\tikzumlStateEnterMinimumWidth,%
                                    name/.get=\tikzumlStateEnterName, color/.get=\tikzumlStateEnterColor%
  }%
  %  
  \def\tikzumlStateEnterPos{\tikzumlStateEnterX,\tikzumlStateEnterY}%
  %
  \iftikzumlstateenterWithoutCoords%
    \node[circle, minimum size=\tikzumlStateEnterMinimumWidth, draw=\tikzumlStateEnterColor, /tikzuml/stateenter/style] (\tikzumlStateEnterName) {};%
  \else%
    \node[circle, minimum size=\tikzumlStateEnterMinimumWidth, draw=\tikzumlStateEnterColor, /tikzuml/stateenter/style] (\tikzumlStateEnterName) at (\tikzumlStateEnterPos) {};%
  \fi%
  %
  % add to fit
  \ifnum\c@tikzumlStateLevel>0%
    \edef\tikzumlStateFitOld{\csname tikzumlStateFit\tikzumlState@parent @@\tikzumlState@fitname\endcsname}%
    \expandafter\xdef\csname tikzumlStateFit\tikzumlState@parent @@\tikzumlState@fitname\endcsname{\tikzumlStateFitOld (\tikzumlStateEnterName)}%
    \stepcounter{tikzumlStateSubStateNum}%
  \fi%
  \stepcounter{tikzumlStateEnterNum}%
}%
%
% define a uml exit state
% args : name of the state
% optional : x,y: coordinates of the state
%            width: width of the state node
%            name: name of the state node
%            color: color of the join symbol
%            style: to manage every default TikZ option
%            no coords: to tell that the state position is defined relatively
%                       to another node (automatically used with TikZ options above, below, left, right, below left, ...)
\newcommand{\umlstateexit}[1][]{%
  \pgfkeys{/tikzuml/stateexit/.cd, x/.initial=\tikzumlDefaultX, y/.initial=\tikzumlDefaultX, width/.initial=\tikzumlStateExitDefaultWidth,%
                                   name/.initial=stateexit-\thetikzumlStateExitNum,%
                                   color/.initial=\tikzumlDefaultDrawColor, style/.style={},%
                                   no coords/.is if=tikzumlstateexitWithoutCoords,%
                                   no coords=false,%
                                   .unknown/.code={%
                                     \let\keyname=\pgfkeyscurrentname%
                                     \let\keyvalue=\pgfkeyscurrentvalue%
                                     \ifthenelse{\equal{\keyname}{above}\OR%
                                                 \equal{\keyname}{left}\OR%
                                                 \equal{\keyname}{below}\OR%
                                                 \equal{\keyname}{right}\OR%
                                                 \equal{\keyname}{above left}\OR%
                                                 \equal{\keyname}{above right}\OR%
                                                 \equal{\keyname}{below left}\OR%
                                                 \equal{\keyname}{below right}}{%
                                       \IfSubStr{\keyvalue}{ of }{%
                                         \pgfkeys{/tikzuml/stateexit/.cd, no coords}%
                                       }{}%
                                     }{}%
                                     \ifx\keyvalue\pgfkeysnovalue%
                                       \pgfkeys{/tikzuml/stateexit/.cd, style/.append style/.expand once={\keyname}}%
                                     \else%
                                       \pgfkeys{/tikzuml/stateexit/.cd, style/.append style/.expand twice={\expandafter\keyname\expandafter=\keyvalue}}%
                                     \fi%
                                     %\errmessage{TIKZUML ERROR : in umlstateexit, invalid option \keyname}%
                                   }%
  }%
  \pgfkeys{/tikzuml/stateexit/.cd, #1}%
  \pgfkeys{/tikzuml/stateexit/.cd, x/.get=\tikzumlStateExitX, y/.get=\tikzumlStateExitY, width/.get=\tikzumlStateExitMinimumWidth,%
                                   name/.get=\tikzumlStateExitName, color/.get=\tikzumlStateExitColor%
  }%
  %  
  \def\tikzumlStateExitPos{\tikzumlStateExitX,\tikzumlStateExitY}%
  %
  \iftikzumlstateexitWithoutCoords%
    \node[circle, minimum size=\tikzumlStateExitMinimumWidth, draw=\tikzumlStateExitColor, /tikzuml/stateexit/style] (\tikzumlStateExitName) {};%
  \else%
    \node[circle, minimum size=\tikzumlStateExitMinimumWidth, draw=\tikzumlStateExitColor, /tikzuml/stateexit/style] (\tikzumlStateExitName) at (\tikzumlStateExitPos) {};%
  \fi%
  \draw[draw=\tikzumlStateExitColor] (\tikzumlStateExitName.north east) -- (\tikzumlStateExitName.south west) (\tikzumlStateExitName.north west) -- (\tikzumlStateExitName.south east);
  %
  % add to fit
  \ifnum\c@tikzumlStateLevel>0%
    \edef\tikzumlStateFitOld{\csname tikzumlStateFit\tikzumlState@parent @@\tikzumlState@fitname\endcsname}%
    \expandafter\xdef\csname tikzumlStateFit\tikzumlState@parent @@\tikzumlState@fitname\endcsname{\tikzumlStateFitOld (\tikzumlStateExitName)}%
    \stepcounter{tikzumlStateSubStateNum}%
  \fi%
  \stepcounter{tikzumlStateExitNum}%
}%
%
% define a uml end state
% args : name of the state
% optional : x,y: coordinates of the state
%            width: width of the state node
%            name: name of the state node
%            color: color of the join symbol
%            style: to manage every default TikZ option
%            no coords: to tell that the state position is defined relatively
%                       to another node (automatically used with TikZ options above, below, left, right, below left, ...)
\newcommand{\umlstateend}[1][]{%
  \pgfkeys{/tikzuml/stateend/.cd, x/.initial=\tikzumlDefaultX, y/.initial=\tikzumlDefaultX, width/.initial=\tikzumlStateEndDefaultWidth,%
                                  name/.initial=stateend-\thetikzumlStateEndNum,%
                                  color/.initial=\tikzumlDefaultDrawColor, style/.style={},%
                                  no coords/.is if=tikzumlstateendWithoutCoords,%
                                  no coords=false,%
                                  .unknown/.code={%
                                    \let\keyname=\pgfkeyscurrentname%
                                    \let\keyvalue=\pgfkeyscurrentvalue%
                                    \ifthenelse{\equal{\keyname}{above}\OR%
                                                \equal{\keyname}{left}\OR%
                                                \equal{\keyname}{below}\OR%
                                                \equal{\keyname}{right}\OR%
                                                \equal{\keyname}{above left}\OR%
                                                \equal{\keyname}{above right}\OR%
                                                \equal{\keyname}{below left}\OR%
                                                \equal{\keyname}{below right}}{%
                                      \IfSubStr{\keyvalue}{ of }{%
                                        \pgfkeys{/tikzuml/stateend/.cd, no coords}%
                                      }{}%
                                    }{}%
                                    \ifx\keyvalue\pgfkeysnovalue%
                                      \pgfkeys{/tikzuml/stateend/.cd, style/.append style/.expand once={\keyname}}%
                                    \else%
                                      \pgfkeys{/tikzuml/stateend/.cd, style/.append style/.expand twice={\expandafter\keyname\expandafter=\keyvalue}}%
                                    \fi%
                                    %\errmessage{TIKZUML ERROR : in umlstateend, invalid option \keyname}%
                                  }%
  }%
  \pgfkeys{/tikzuml/stateend/.cd, #1}%
  \pgfkeys{/tikzuml/stateend/.cd, x/.get=\tikzumlStateEndX, y/.get=\tikzumlStateEndY, width/.get=\tikzumlStateEndMinimumWidth,%
                                  name/.get=\tikzumlStateEndName, color/.get=\tikzumlStateEndColor%
  }%
  %  
  \def\tikzumlStateEndPos{\tikzumlStateEndX,\tikzumlStateEndY}%
  %
  \iftikzumlstateendWithoutCoords%
    \node[circle, minimum size=\tikzumlStateEndMinimumWidth, /tikzuml/stateend/style] (\tikzumlStateEndName) {};%
  \else%
    \node[circle, minimum size=\tikzumlStateEndMinimumWidth, /tikzuml/stateend/style] (\tikzumlStateEndName) at (\tikzumlStateEndPos) {};%
  \fi%
  \draw[draw=\tikzumlStateEndColor] (\tikzumlStateEndName.north east) -- (\tikzumlStateEndName.south west) (\tikzumlStateEndName.north west) -- (\tikzumlStateEndName.south east);
  %
  % add to fit
  \ifnum\c@tikzumlStateLevel>0%
    \edef\tikzumlStateFitOld{\csname tikzumlStateFit\tikzumlState@parent @@\tikzumlState@fitname\endcsname}%
    \expandafter\xdef\csname tikzumlStateFit\tikzumlState@parent @@\tikzumlState@fitname\endcsname{\tikzumlStateFitOld (\tikzumlStateEndName)}%
    \stepcounter{tikzumlStateSubStateNum}%
  \fi%
  \stepcounter{tikzumlStateEndNum}%
}%
%
\newcommand{\picturedhistory}[1]{%
  \begin{tikzpicture}[#1]%
  \draw[thick] (-0.1cm,-0.15cm) -- (-0.1cm,0.15cm)
               (-0.1cm,0) -- (0.1cm,0)
               (0.1cm,-0.15cm) -- (0.1cm,0.15cm);%
  \end{tikzpicture}%
}%
%
% define a uml history state
% args : name of the state
% optional : x,y: coordinates of the state
%            width: width of the state node
%            name: name of the state node
%            color: color of the join symbol
%            style: to manage every default TikZ option
%            no coords: to tell that the state position is defined relatively
%                       to another node (automatically used with TikZ options above, below, left, right, below left, ...)
\newcommand{\umlstatehistory}[1][]{%
  \pgfkeys{/tikzuml/statehistory/.cd, x/.initial=\tikzumlDefaultX, y/.initial=\tikzumlDefaultX, width/.initial=\tikzumlStateHistoryDefaultWidth,%
                                      name/.initial=statehistory-\thetikzumlStateHistoryNum,%
                                      color/.initial=\tikzumlDefaultDrawColor, style/.style={},%
                                      no coords/.is if=tikzumlstatehistoryWithoutCoords,%
                                      no coords=false,%
                                      .unknown/.code={%
                                        \let\keyname=\pgfkeyscurrentname%
                                        \let\keyvalue=\pgfkeyscurrentvalue%
                                        \ifthenelse{\equal{\keyname}{above}\OR%
                                                    \equal{\keyname}{left}\OR%
                                                    \equal{\keyname}{below}\OR%
                                                    \equal{\keyname}{right}\OR%
                                                    \equal{\keyname}{above left}\OR%
                                                    \equal{\keyname}{above right}\OR%
                                                    \equal{\keyname}{below left}\OR%
                                                    \equal{\keyname}{below right}}{%
                                          \IfSubStr{\keyvalue}{ of }{%
                                            \pgfkeys{/tikzuml/statehistory/.cd, no coords}%
                                          }{}%
                                        }{}%
                                        \ifx\keyvalue\pgfkeysnovalue%
                                          \pgfkeys{/tikzuml/statehistory/.cd, style/.append style/.expand once={\keyname}}%
                                        \else%
                                          \pgfkeys{/tikzuml/statehistory/.cd, style/.append style/.expand twice={\expandafter\keyname\expandafter=\keyvalue}}%
                                        \fi%
                                        %\errmessage{TIKZUML ERROR : in umlstatehistory, invalid option \keyname}%
                                      }%
  }%
  \pgfkeys{/tikzuml/statehistory/.cd, #1}%
  \pgfkeys{/tikzuml/statehistory/.cd, x/.get=\tikzumlStateHistoryX, y/.get=\tikzumlStateHistoryY, width/.get=\tikzumlStateHistoryMinimumWidth,%
                                      name/.get=\tikzumlStateHistoryName, color/.get=\tikzumlStateHistoryColor%
  }%
  %
  \def\tikzumlStateHistoryPos{\tikzumlStateHistoryX,\tikzumlStateHistoryY}%
  %
  \iftikzumlstatehistoryWithoutCoords%
    \node[circle, minimum size=\tikzumlStateHistoryMinimumWidth, draw=\tikzumlStateHistoryColor, /tikzuml/statehistory/style] (\tikzumlStateHistoryName) {\picturedhistory{draw=\tikzumlStateHistoryColor}};%
  \else%
    \node[circle, minimum size=\tikzumlStateHistoryMinimumWidth, draw=\tikzumlStateHistoryColor, /tikzuml/statehistory/style] (\tikzumlStateHistoryName) at (\tikzumlStateHistoryPos) {\picturedhistory{draw=\tikzumlStateHistoryColor}};%
  \fi%
  %
  % add to fit
  \ifnum\c@tikzumlStateLevel>0%
    \edef\tikzumlStateFitOld{\csname tikzumlStateFit\tikzumlState@parent @@\tikzumlState@fitname\endcsname}%
    \expandafter\xdef\csname tikzumlStateFit\tikzumlState@parent @@\tikzumlState@fitname\endcsname{\tikzumlStateFitOld (\tikzumlStateHistoryName)}%
    \stepcounter{tikzumlStateSubStateNum}%
  \fi%
  \stepcounter{tikzumlStateHistoryNum}%
}%
%
\newcommand{\pictureddeephistory}[1]{%
  \begin{tikzpicture}[#1]%
  \draw[thick] (-0.1cm,-0.15cm) -- (-0.1cm,0.15cm)
               (-0.1cm,0) -- (0.1cm,0)
               (0.1cm,-0.15cm) -- (0.1cm,0.15cm)
               (0.23cm,0.19cm) -- (0.23cm,0.11cm)
               (0.20cm,0.17cm) -- (0.26cm,0.13cm)
               (0.20cm,0.13cm) -- (0.26cm,0.17cm);%
  \end{tikzpicture}%
}%
%
% define a uml deep-history state
% args : name of the state
% optional : x,y: coordinates of the state
%            width: width of the state node
%            name: name of the state node
%            color: color of the join symbol
%            style: to manage every default TikZ option
%            no coords: to tell that the state position is defined relatively
%                       to another node (automatically used with TikZ options above, below, left, right, below left, ...)
\newcommand{\umlstatedeephistory}[1][]{%
  \pgfkeys{/tikzuml/statedeephistory/.cd, x/.initial=\tikzumlDefaultX, y/.initial=\tikzumlDefaultX, width/.initial=\tikzumlStateDeepHistoryDefaultWidth,%
                                          name/.initial=statedeephistory-\thetikzumlStateDeepHistoryNum,%
                                          color/.initial=\tikzumlDefaultDrawColor, style/.style={},%
                                          no coords/.is if=tikzumlstatedeephistoryWithoutCoords,%
                                          no coords=false,%
                                          .unknown/.code={%
                                            \let\keyname=\pgfkeyscurrentname%
                                            \let\keyvalue=\pgfkeyscurrentvalue%
                                            \ifthenelse{\equal{\keyname}{above}\OR%
                                                        \equal{\keyname}{left}\OR%
                                                        \equal{\keyname}{below}\OR%
                                                        \equal{\keyname}{right}\OR%
                                                        \equal{\keyname}{above left}\OR%
                                                        \equal{\keyname}{above right}\OR%
                                                        \equal{\keyname}{below left}\OR%
                                                        \equal{\keyname}{below right}}{%
                                              \IfSubStr{\keyvalue}{ of }{%
                                                \pgfkeys{/tikzuml/statedeephistory/.cd, no coords}%
                                              }{}%
                                            }{}%
                                            \ifx\keyvalue\pgfkeysnovalue%
                                              \pgfkeys{/tikzuml/statedeephistory/.cd, style/.append style/.expand once={\keyname}}%
                                            \else%
                                              \pgfkeys{/tikzuml/statedeephistory/.cd, style/.append style/.expand twice={\expandafter\keyname\expandafter=\keyvalue}}%
                                            \fi%
                                            %\errmessage{TIKZUML ERROR : in umlstatedeephistory, invalid option \keyname}%
                                          }%
  }%
  \pgfkeys{/tikzuml/statedeephistory/.cd, #1}%
  \pgfkeys{/tikzuml/statedeephistory/.cd, x/.get=\tikzumlStateDeepHistoryX, y/.get=\tikzumlStateDeepHistoryY, width/.get=\tikzumlStateDeepHistoryMinimumWidth,%
                                          name/.get=\tikzumlStateDeepHistoryName, color/.get=\tikzumlStateDeepHistoryColor%
  }%
  %  
  \def\tikzumlStateDeepHistoryPos{\tikzumlStateDeepHistoryX,\tikzumlStateDeepHistoryY}%
  %
  \iftikzumlstatedeephistoryWithoutCoords%
    \node[circle, minimum size=\tikzumlStateDeepHistoryMinimumWidth, draw=\tikzumlStateDeepHistoryColor, /tikzuml/statedeephistory/style] (\tikzumlStateDeepHistoryName) {\pictureddeephistory{draw=\tikzumlStateDeepHistoryColor}};%
  \else%
    \node[circle, minimum size=\tikzumlStateDeepHistoryMinimumWidth, draw=\tikzumlStateDeepHistoryColor, /tikzuml/statedeephistory/style] (\tikzumlStateDeepHistoryName) at (\tikzumlStateDeepHistoryPos) {\pictureddeephistory{draw=\tikzumlStateDeepHistoryColor}};%
  \fi%
  %
  % add to fit
  \ifnum\c@tikzumlStateLevel>0%
    \edef\tikzumlStateFitOld{\csname tikzumlStateFit\tikzumlState@parent @@\tikzumlState@fitname\endcsname}%
    \expandafter\xdef\csname tikzumlStateFit\tikzumlState@parent @@\tikzumlState@fitname\endcsname{\tikzumlStateFitOld (\tikzumlStateDeepHistoryName)}%
    \stepcounter{tikzumlStateSubStateNum}%
  \fi%
  \stepcounter{tikzumlStateDeepHistoryNum}%
}%
%
% define a uml state
% args : name of the state
%         content of the state
% optional : x,y: coordinates of the state
%            width: width of the state node
%            name: name of the state node
%            entry, do, exit: entry/do/exit action of the state
%            draw, fill, text: colors
%            style: to manage every default TikZ option
%            no coords: to tell that the state position is defined relatively
%                       to another node (automatically used with TikZ options above, below, left, right, below left, ...)
\newenvironment{umlstate}[2][]{%
  \ifnum\thetikzumlStateLevel>0%
    \let\tikzumlState@nameold\tikzumlState@fitname%
    \let\tikzumlState@parentold\tikzumlState@parent%
    \edef\tikzumlState@parent{\tikzumlState@parentold @@\tikzumlState@nameold}%
  \else%
    \def\tikzumlState@parent{}%
  \fi%
  %
  \stepcounter{tikzumlStateLevel}%
  %
  \pgfkeys{/tikzuml/state/.cd, x/.initial=\tikzumlDefaultX, y/.initial=\tikzumlDefaultX, width/.initial=\tikzumlStateDefaultWidth,%
                               name/.initial={},%
                               entry/.initial={}, do/.initial={}, exit/.initial={},%
                               draw/.initial=\tikzumlDefaultDrawColor, fill/.initial=\tikzumlStateDefaultFillColor,%
                               text/.initial=\tikzumlDefaultTextColor, style/.style={},%
                               no coords/.is if=tikzumlstateWithoutCoords,%
                               no coords=false,%
                               .unknown/.code={%
                                 \let\keyname=\pgfkeyscurrentname%
                                 \let\keyvalue=\pgfkeyscurrentvalue%
                                 \ifthenelse{\equal{\keyname}{above}\OR%
                                             \equal{\keyname}{left}\OR%
                                             \equal{\keyname}{below}\OR%
                                             \equal{\keyname}{right}\OR%
                                             \equal{\keyname}{above left}\OR%
                                             \equal{\keyname}{above right}\OR%
                                             \equal{\keyname}{below left}\OR%
                                             \equal{\keyname}{below right}}{%
                                   \IfSubStr{\keyvalue}{ of }{%
                                     \pgfkeys{/tikzuml/state/.cd, no coords}%
                                   }{}%
                                 }{}%
                                 \ifx\keyvalue\pgfkeysnovalue%
                                   \pgfkeys{/tikzuml/state/.cd, style/.append style/.expand once={\keyname}}%
                                 \else%
                                   \pgfkeys{/tikzuml/state/.cd, style/.append style/.expand twice={\expandafter\keyname\expandafter=\keyvalue}}%
                                 \fi%
                    %             \errmessage{TIKZUML ERROR : in umlstate, invalid option \keyname}%
                               }%
  }%
  \pgfkeys{/tikzuml/state/.cd, #1}%
  \pgfkeys{/tikzuml/state/.cd, x/.get=\tikzumlStateXShift, y/.get=\tikzumlStateYShift, width/.get=\tikzumlStateMinimumWidth, name/.get=\tikzumlStateName,%
                               entry/.get=\tikzumlStateEntry, do/.get=\tikzumlStateDo, exit/.get=\tikzumlStateExit,%
                               draw/.get=\tikzumlStateDrawColor, fill/.get=\tikzumlStateFillColor,%
                               text/.get=\tikzumlStateTextColor%
  }%
  %
  \ifthenelse{\equal{\tikzumlStateName}{}}{%
    \edef\tikzumlState@name{#2}%
  }{%
    \edef\tikzumlState@name{\tikzumlStateName}%
  }%
  %
  \begingroup%
    \def\_{@}\edef\x{\endgroup%
      \def\noexpand\tikzumlState@fitname{\tikzumlState@name}}\x%
  %
  \let\tikzumlState@nodeNameold\tikzumlState@nodeName%
  \def\tikzumlState@caption{#2}%
  %
  \begingroup%
    \def\_{_}\edef\x{\endgroup%
      \def\noexpand\tikzumlState@nodeName{\tikzumlState@name}}\x%
  %
  \expandafter\gdef\csname tikzumlStateFit\tikzumlState@parent @@\tikzumlState@fitname\endcsname{}%
  %
  \setcounter{tikzumlStateSubStateNum}{0}%
  \setcounter{tikzumlStateText}{0}%
  %
  \def\tikzumlStateText{tikzumlEmpty}%
  \begin{scope}[xshift=\tikzumlStateXShift cm, yshift=\tikzumlStateYShift cm]%
}{%
  %  
  \def\tikzumlstaterootlabel{\phantom{\tikzumlState@nodeName}}%
  %
  \def\tikzumlstaterootinnerysep{0.5ex}%
  \def\tikzumlstatebodyinnerysep{2ex}%
  %
  \ifthenelse{\equal{\tikzumlStateEntry}{}}{}{%
    \ifnum\c@tikzumlStateText=0%
      \def\tikzumlStateText{entry/\tikzumlStateEntry}%
    \else%
      \let\tikzumlStateTextOld\tikzumlStateText%
      \ifthenelse{\equal{\tikzumlStateText}{tikzumlEmpty}}{%
        \def\tikzumlStateText{entry/\tikzumlStateEntry}%
      }{%
        \expandafter\def\expandafter\tikzumlStateText\expandafter{\tikzumlStateTextOld \\ entry/\tikzumlStateEntry}%
      }%
    \fi%
    \setcounter{tikzumlStateText}{1}%
    \ifnum\c@tikzumlStateSubStateNum=0%
      \def\tikzumlstatebodyinnerysep{0}%
      \def\tikzumlstaterootinnerysep{0}%
    \fi%
  }%
  \ifthenelse{\equal{\tikzumlStateDo}{}}{}{%
    \ifnum\c@tikzumlStateText=0%
      \def\tikzumlStateText{do/\tikzumlStateDo}%
    \else%
      \let\tikzumlStateTextOld\tikzumlStateText%
      \ifthenelse{\equal{\tikzumlStateText}{tikzumlEmpty}}{%
        \def\tikzumlStateText{do/\tikzumlStateDo}%
      }{%
        \expandafter\def\expandafter\tikzumlStateText\expandafter{\tikzumlStateTextOld \\ do/\tikzumlStateDo}%
      }%
    \fi%
    \setcounter{tikzumlStateText}{1}%
    \ifnum\c@tikzumlStateSubStateNum=0%
      \def\tikzumlstatebodyinnerysep{0}%
      \def\tikzumlstaterootinnerysep{0}%
    \fi%
  }%
  \ifthenelse{\equal{\tikzumlStateExit}{}}{}{%
    \ifnum\c@tikzumlStateText=0%
      \def\tikzumlStateText{exit/\tikzumlStateExit}%
    \else%
      \let\tikzumlStateTextOld\tikzumlStateText%
      \ifthenelse{\equal{\tikzumlStateText}{tikzumlEmpty}}{%
        \def\tikzumlStateText{exit/\tikzumlStateExit}%
      }{%
        \expandafter\def\expandafter\tikzumlStateText\expandafter{\tikzumlStateTextOld \\ exit/\tikzumlStateExit}%
      }%
    \fi%
    \setcounter{tikzumlStateText}{1}%
    \ifnum\c@tikzumlStateSubStateNum=0%
      \def\tikzumlstatebodyinnerysep{0}%
      \def\tikzumlstaterootinnerysep{0}%
    \fi%
  }%
  %
  \addtocounter{tikzumlStateLevel}{-1}%
  \begin{pgfonlayer}{state\thetikzumlStateLevel}%
  %
  % if contains nothing, one define a fictive node to enable the fit option
  \ifnum\c@tikzumlStateSubStateNum=0%
    \iftikzumlstateWithoutCoords%
      \node[inner ysep=\tikzumlstaterootinnerysep, minimum width=\tikzumlStateMinimumWidth, /tikzuml/state/style] (\tikzumlState@nodeName-root) {\tikzumlstaterootlabel};%
    \else%
      \node[inner ysep=\tikzumlstaterootinnerysep, minimum width=\tikzumlStateMinimumWidth, /tikzuml/state/style] (\tikzumlState@nodeName-root) at (0,0) {\tikzumlstaterootlabel};%
    \fi%
    \expandafter\xdef\csname tikzumlStateFit\tikzumlState@parent @@\tikzumlState@fitname\endcsname{(\tikzumlState@nodeName-root)}%
  \fi%
  %
  \ifnum\c@tikzumlStateLevel>0%
    \def\tikzumlStateFitTmp{\csname tikzumlStateFit\tikzumlState@parent\endcsname}%
    \expandafter\xdef\csname tikzumlStateFit\tikzumlState@parent\endcsname{\tikzumlStateFitTmp (\tikzumlState@nodeName-body) (\tikzumlState@nodeName-caption)}%
    \stepcounter{tikzumlStateSubStateNum}%
  \fi%
  %
  \node[inner xsep=2ex, inner ysep=\tikzumlstatebodyinnerysep, fit = \csname tikzumlStateFit\tikzumlState@parent @@\tikzumlState@fitname\endcsname, /tikzuml/state/style ] (\tikzumlState@nodeName-body) {};%
  \def\tikzumlState@orig{body}%
  \ifnum\c@tikzumlStateText=1%
    \node[above=0] (\tikzumlState@nodeName-texttmp) at (\tikzumlState@nodeName-\tikzumlState@orig.north) {\begin{tabular}{l}\tikzumlStateText \end{tabular}};%
    \def\tikzumlState@orig{texttmp}%
  \fi%
  \node[above] (\tikzumlState@nodeName-captiontmp) at (\tikzumlState@nodeName-\tikzumlState@orig.north) {\tikzumlState@caption};%
  \ifnum\c@tikzumlStateText=1%
    \node[rounded corners, draw=\tikzumlStateDrawColor, fill=\tikzumlStateFillColor, name=\tikzumlState@nodeName, fit=(\tikzumlState@nodeName-body) (\tikzumlState@nodeName-texttmp) (\tikzumlState@nodeName-captiontmp)] {};%
  \else%
    \node[rounded corners, draw=\tikzumlStateDrawColor, fill=\tikzumlStateFillColor, name=\tikzumlState@nodeName, fit=(\tikzumlState@nodeName-body) (\tikzumlState@nodeName-captiontmp)] {};%
  \fi%
  \ifnum\c@tikzumlStateText=1%
    \node (\tikzumlState@nodeName-text) at (\tikzumlState@nodeName-texttmp) {\begin{tabular}{l}\tikzumlStateText \end{tabular}};%
  \fi%
  \node (\tikzumlState@nodeName-caption) at (\tikzumlState@nodeName-captiontmp) {\tikzumlState@caption};%
  \draw (\tikzumlState@nodeName-caption.south -| \tikzumlState@nodeName.north west) -- (\tikzumlState@nodeName-caption.south -| \tikzumlState@nodeName.north east);%
  \end{pgfonlayer}%
  \end{scope}%
}%
%
% shortcut for empty state
\newcommand{\umlbasicstate}[2][]{\begin{umlstate}[#1]{#2}\end{umlstate}}%
%
% command to add text in a state, to be used inside umlstate environment
\newcommand{\umlstatetext}[1]{%
  \def\tikzumlStateText{#1}%
  \setcounter{tikzumlStateText}{1}%
}%
%
% shortcuts for state transitions macros
\newcommand{\umltrans}[3][]{%
  \ifthenelse{\equal{#2}{#3}}{%
    \umlrelation[style={tikzuml transition style}, recursive mode=transition, #1]{#2}{#3}%
  }{%
    \umlrelation[style={tikzuml transition style}, #1]{#2}{#3}%
  }%
}%
\newcommand{\umlHVtrans}[3][]{\umlHVrelation[style={tikzuml transition style}, #1]{#2}{#3}}%
\newcommand{\umlVHtrans}[3][]{\umlVHrelation[style={tikzuml transition style}, #1]{#2}{#3}}%
\newcommand{\umlVHVtrans}[3][]{\umlVHVrelation[style={tikzuml transition style}, #1]{#2}{#3}}%
\newcommand{\umlHVHtrans}[3][]{\umlHVHrelation[style={tikzuml transition style}, #1]{#2}{#3}}%
\newcommand{\umlCNtrans}[4][]{\umlCNrelation[style={tikzuml transition style}, #1]{#2}{#3}{#4}}%
%
%%%%%%%%%%%%%%%%%%%%%%%%%%%%%%%%%%%%%%%%%%%%%%%%%%%%%%%%%%%
%                     sequence diagrams                   %
%%%%%%%%%%%%%%%%%%%%%%%%%%%%%%%%%%%%%%%%%%%%%%%%%%%%%%%%%%%
%
\tikzstyle{tikzuml synchron-msg style}=[color=\tikzumlDefaultDrawColor, -triangle 45]%
\tikzstyle{tikzuml asynchron-msg style}=[color=\tikzumlDefaultDrawColor, -angle 45]%
\tikzstyle{tikzuml return-msg style}=[color=\tikzumlDefaultDrawColor, dashed, -angle 45]%
\tikzstyle{tikzuml call return style}=[color=\tikzumlDefaultDrawColor, dashed, -angle 45]%
\tikzstyle{tikzuml activity style}=[inner xsep=1ex, inner ysep=1ex]%
%
\newcounter{tikzumlObjectNum}%
\newcounter{tikzumlCallLevel}%
\newcounter{tikzumlCallNum}%
\newcounter{tikzumlFragmentLevel}%
\newcounter{tikzumlFragmentLevelNum}%
\newcounter{tikzumlFragmentNum}%
\newcounter{tikzumlFragmentPartNum}%
\newcounter{tikzumlCallStartFragmentNum}%
\newcounter{tikzumlCallEndFragmentNum}%
%
\newif\iftikzumlobjectNoDDots%
\newif\iftikzumlcreatecallNoDDots%
%
% define a sequence diagram
% 
\newenvironment{umlseqdiag}{%
  \gdef\tikzumlInCreateCall{0}%
  \setcounter{tikzumlObjectNum}{0}%
  \setcounter{tikzumlCallLevel}{0}%
  \setcounter{tikzumlCallNum}{0}%
  \setcounter{tikzumlFragmentLevel}{0}%
  \setcounter{tikzumlFragmentLevelNum}{0}%
  \setcounter{tikzumlFragmentNum}{0}%
  \setcounter{tikzumlFragmentPartNum}{0}%
  \setcounter{tikzumlCallStartFragmentNum}{0}%
  \setcounter{tikzumlCallEndFragmentNum}{0}%
  %
  \ifx \@umlactor \@empty
    \newcommand{\umlactor}[2][]{%
      \pgfkeys{/tikzuml/actorobj/.cd, .unknown/.code={%
                                        \let\keyname=\pgfkeyscurrentname%
                                        \let\keyvalue=\pgfkeyscurrentvalue%
                                        \ifthenelse{\equal{\keyname}{stereo}}{%
                                          \errmessage{TIKZUML ERROR : in umlactor, forbidden option stereo}%
                                        }{}%
                                      }%
      }%
      %
      \pgfkeys{/tikzuml/actorobj/.cd, ##1}%
      \umlobject[stereo=actor, ##1]{##2}%
    }%
  \else%
    \renewcommand{\umlactor}[2][]{%
      \pgfkeys{/tikzuml/actorobj/.cd, .unknown/.code={%
                                        \let\keyname=\pgfkeyscurrentname%
                                        \let\keyvalue=\pgfkeyscurrentvalue%
                                        \ifthenelse{\equal{\keyname}{stereo}}{%
                                          \errmessage{TIKZUML ERROR : in umlactor, forbidden option stereo}%
                                        }{}%
                                      }%
      }%
      %
      \pgfkeys{/tikzuml/actorobj/.cd, ##1}%
      \umlobject[stereo=actor, ##1]{##2}%
    }%
  \fi%
  \begin{scope}[font=\tikzumlDefaultFont]%
}{%
  % draw lifelines of each object
  \begin{pgfonlayer}{lifelines}%
  \foreach \id in \tikzumlIdList {%
    \draw (\csname tikzumlLastChild@\id \endcsname)+(0,-2.5ex) node[inner sep=0, name=end-\id] {};%
    \draw[dotted] (\id) -- (end-\id);%
  }%
  \end{pgfonlayer}%
  \end{scope}%
}%
%
% define the database symbol
% optional : global tikzpicture styles
\newcommand{\pictureddatabase}[1]{%
  \pgfkeys{/tikzuml/database/.cd, scale/.initial=1, .unknown/.code={}}%
  \pgfkeys{/tikzuml/database/.cd,#1}%
  \pgfkeys{/tikzuml/database/.cd, scale/.get=\tikzumlDatabaseScale}%
  %
  \begin{tikzpicture}[#1]%
  \node[fill, draw, ellipse, minimum width=\tikzumlDatabaseScale*4ex, minimum height=\tikzumlDatabaseScale*2ex, inner sep=0] (bottom) at (0,-2ex) {};%
  \node[fill, draw, ellipse, minimum width=\tikzumlDatabaseScale*4ex, minimum height=\tikzumlDatabaseScale*2ex, inner sep=0] (top) at (0,4ex) {};%
  \fill (bottom.west) rectangle (top.east);%
  \begin{scope}%
  \clip (-3.5ex,-0.5ex) rectangle (3.5ex,2.5ex);%
  \node[draw, dashed, ellipse, minimum width=\tikzumlDatabaseScale*4ex, minimum height=\tikzumlDatabaseScale*2ex, inner sep=0] (bottom2) at (0,-2ex) {};%
  \end{scope}%
  \node[draw, ellipse, minimum width=\tikzumlDatabaseScale*4ex, minimum height=\tikzumlDatabaseScale*2ex, inner sep=0] (top2) at (0,4ex) {};%
  \draw (bottom.west) -- (top.west) (bottom.east) -- (top.east);%
  \end{tikzpicture}%
}%
%
% define the entity symbol
% optional : global tikzpicture styles
\newcommand{\picturedentity}[1]{%
  \pgfkeys{/tikzuml/entity/.cd, scale/.initial=1, .unknown/.code={}}%
  \pgfkeys{/tikzuml/entity/.cd,#1}%
  \pgfkeys{/tikzuml/entity/.cd, scale/.get=\tikzumlEntityScale}%
  %
  \begin{tikzpicture}[#1]%
  \node[fill, draw, circle, inner sep=0, minimum size=\tikzumlEntityScale*5ex] (center) at (0,0) {};%
  \draw (center.south) node[coordinate, name=bottom] {};%
  \draw (bottom)+(-2ex,0) node[coordinate, name=bottom-left] {};%
  \draw (bottom)+(2ex,0) node[coordinate, name=bottom-right] {};%
  \draw (center) -- (bottom);%
  \draw (bottom-left) -- (bottom-right);%
  \end{tikzpicture}%
}%
%
% define the boundary symbol
% optional : global tikzpicture styles
\newcommand{\picturedboundary}[1]{%
  \pgfkeys{/tikzuml/boundary/.cd, scale/.initial=1, .unknown/.code={}}%
  \pgfkeys{/tikzuml/boundary/.cd,#1}%
  \pgfkeys{/tikzuml/boundary/.cd, scale/.get=\tikzumlBoundaryScale}%
  %
  \begin{tikzpicture}[#1]
  \node[fill, draw, circle, inner sep=0, minimum size=\tikzumlBoundaryScale*5ex] (center) at (0,0) {};
  \draw (center.west)+(-0.8ex,0) node[coordinate, name=left] {};
  \draw (left)+(0,0.2ex) node[coordinate, name=left-top] {};
  \draw (left)+(0,-0.2ex) node[coordinate, name=left-bottom] {};
  \draw (center) -- (left);
  \draw (left-top) -- (left-bottom);
  \end{tikzpicture}
}%
%
% define the control symbol
% optional : global tikzpicture styles
\newcommand{\picturedcontrol}[1]{%
  \pgfkeys{/tikzuml/control/.cd, scale/.initial=1, .unknown/.code={}}%
  \pgfkeys{/tikzuml/control/.cd,#1}%
  \pgfkeys{/tikzuml/control/.cd, scale/.get=\tikzumlControlScale}%
  %
  \begin{tikzpicture}[#1, decoration={markings, mark=at position 0.25 with {\arrow{>}}}]
  \node[fill, draw, circle, inner sep=0, minimum size=\tikzumlControlScale*5ex, postaction={decorate}] (center) at (0,0) {};
  \end{tikzpicture}
}% 
%
% define a uml object for a sequence diagram
% args : name of the object
% optional : x, y: coordinates of the object
%            stereo: stereotype of the object (object, actor, database, boundary, control, entity, multiobject)
%            class: class of the object
%            scale: scale factor of the object symbol
%            draw, fill, text; colors
%            no ddots: when used, disable printing of double dots
\newcommand{\umlobject}[2][]{
  \stepcounter{tikzumlObjectNum}%
  %
  \edef\tikzumlobject@ddot{:}%
  \pgfkeys{/tikzuml/obj/.cd, x/.initial=tikzumlEmpty, y/.initial=\tikzumlDefaultX, stereo/.initial=\tikzumlObjectDefaultStereo,%
                             class/.initial={}, scale/.initial=1,%
                             draw/.initial=\tikzumlDefaultDrawColor, fill/.initial=\tikzumlObjectDefaultFillColor,%
                             text/.initial=\tikzumlDefaultTextColor,%
                             no ddots/.is if=tikzumlobjectNoDDots,%
                             no ddots=false,%
                             .unknown/.code={%
                               \let\keyname=\pgfkeyscurrentname%
                               \let\keyvalue=\pgfkeyscurrentvalue%
                               \errmessage{TIKZUML ERROR : in umlobject, invalid option \keyname}%
                             }%
  }%
  \pgfkeys{/tikzuml/obj/.cd, #1}%
  \pgfkeys{/tikzuml/obj/.cd, x/.get=\tikzumlObjectX, y/.get=\tikzumlObjectY,%
                             stereo/.get=\tikzumlObjectStereo, class/.get=\tikzumlObjectClass,%
                             scale/.get=\tikzumlObjectScale,%
                             draw/.get=\tikzumlObjectDrawColor, fill/.get=\tikzumlObjectFillColor,%
                             text/.get=\tikzumlObjectTextColor%
  }%
  %
  \iftikzumlobjectNoDDots%
    \edef\tikzumlobject@ddot{}%
  \fi%
  %
  \ifthenelse{\equal{\tikzumlObjectX}{tikzumlEmpty}}{%
    \pgfmathsetmacro{\tikzumlObjectX}{4*(\thetikzumlObjectNum-1)}%
  }{}%
  %
  \def\tikzumlObjectName{#2}%
  \expandafter\xdef\csname tikzumlLastChild@\tikzumlObjectName \endcsname{\tikzumlObjectName}%
  %
  \ifnum\thetikzumlObjectNum=1%
    \xdef\tikzumlIdList{\tikzumlObjectName}%
  \else%
    \let\tikzumlIdListOld\tikzumlIdList%
    \expandafter\xdef\expandafter\tikzumlIdList\expandafter{\tikzumlIdListOld,\tikzumlObjectName}%
  \fi%
  %
  \tikzstyle{tikzuml object box style}=[rectangle, text=\tikzumlObjectTextColor, font=\tikzumlDefaultFont]%
  %
  \ifthenelse{\equal{\tikzumlObjectStereo}{object}}{%
    \tikzstyle{tikzuml object box style}+=[draw=\tikzumlObjectDrawColor, fill=\tikzumlObjectFillColor]%
  }{%
    \ifthenelse{\equal{\tikzumlObjectStereo}{multi}}{%
      \tikzstyle{tikzuml object box style}+=[fill=\tikzumlObjectFillColor]%
    }{}%
  }%
  %
  \ifnum\tikzumlInCreateCall=1%
    \draw (\tikzumlCreateCallObjectSrc -| \tikzumlObjectX,0) node[tikzuml object box style] (\tikzumlObjectName) {\tikzumlObjectName\tikzumlobject@ddot\tikzumlObjectClass};%
  \else%
    \node[tikzuml object box style] (\tikzumlObjectName) at (\tikzumlObjectX,\tikzumlObjectY) {\tikzumlObjectName\tikzumlobject@ddot\tikzumlObjectClass};%
  \fi%
  %
  \ifthenelse{\equal{\tikzumlObjectStereo}{multi}}{%
    \draw (\tikzumlObjectName.north east)+(0.4ex,0.4ex) node[name=\tikzumlObjectName-tr, coordinate] {};
    \draw (\tikzumlObjectName.north west)+(0.4ex,0.4ex) node[name=\tikzumlObjectName-tl, coordinate] {};
    \draw (\tikzumlObjectName.south east)+(0.4ex,0.4ex) node[name=\tikzumlObjectName-br, coordinate] {};
    \draw (\tikzumlObjectName-tr)+(0.4ex,0.4ex) node[name=\tikzumlObjectName-ttr, coordinate] {};
    \draw (\tikzumlObjectName-tl)+(0.4ex,0.4ex) node[name=\tikzumlObjectName-ttl, coordinate] {};
    \draw (\tikzumlObjectName-br)+(0.4ex,0.4ex) node[name=\tikzumlObjectName-tbr, coordinate] {};
    \fill[fill=\tikzumlObjectFillColor] (\tikzumlObjectName-ttl |- \tikzumlObjectName.north) -- (\tikzumlObjectName-ttl) -- (\tikzumlObjectName-ttr) -- (\tikzumlObjectName-tbr) -- (\tikzumlObjectName-tbr -| \tikzumlObjectName.east) -- (\tikzumlObjectName.north east) -- (\tikzumlObjectName-ttl |- \tikzumlObjectName.north);
    \draw[draw=\tikzumlObjectDrawColor] (\tikzumlObjectName-ttl |- \tikzumlObjectName.north) -- (\tikzumlObjectName-ttl) -- (\tikzumlObjectName-ttr) -- (\tikzumlObjectName-tbr) -- (\tikzumlObjectName-tbr -| \tikzumlObjectName.east);
    \fill[fill=\tikzumlObjectFillColor] (\tikzumlObjectName-tl |- \tikzumlObjectName.north) -- (\tikzumlObjectName-tl) -- (\tikzumlObjectName-tr) -- (\tikzumlObjectName-br) -- (\tikzumlObjectName-br -| \tikzumlObjectName.east) -- (\tikzumlObjectName.north east) -- (\tikzumlObjectName-tl |- \tikzumlObjectName.north);
    \draw[draw=\tikzumlObjectDrawColor] (\tikzumlObjectName-tl |- \tikzumlObjectName.north) -- (\tikzumlObjectName-tl) -- (\tikzumlObjectName-tr) -- (\tikzumlObjectName-br) -- (\tikzumlObjectName-br -| \tikzumlObjectName.east);
    \draw[draw=\tikzumlObjectDrawColor] (\tikzumlObjectName.north west) rectangle (\tikzumlObjectName.south east);
  }{%
    \ifthenelse{\equal{\tikzumlObjectStereo}{object}}{}{%
      \node[above=1ex, name=\tikzumlObjectName-picture] at (\tikzumlObjectName) {\csname pictured\tikzumlObjectStereo \endcsname{draw=\tikzumlObjectDrawColor, fill=\tikzumlObjectFillColor, scale=\tikzumlObjectScale}};
    }%
  }%
}%
%
% shortcuts for objects
\newcommand{\umlbasicobject}[2][]{%
  \pgfkeys{/tikzuml/basicobj/.cd, .unknown/.code={%
                                    \let\keyname=\pgfkeyscurrentname%
                                    \let\keyvalue=\pgfkeyscurrentvalue%
                                    \ifthenelse{\equal{\keyname}{no ddots}}{%
                                      \errmessage{TIKZUML ERROR : in umlbasicobject, forbidden option no ddots}%
                                    }{}%
                                  }%
  }%
  \pgfkeys{/tikzuml/basicobj/.cd, #1}%
  \umlobject[no ddots, #1]{#2}%
}%
%
\newcommand{\umldatabase}[2][]{%
  \pgfkeys{/tikzuml/databaseobj/.cd, .unknown/.code={%
                                       \let\keyname=\pgfkeyscurrentname%
                                       \let\keyvalue=\pgfkeyscurrentvalue%
                                       \ifthenelse{\equal{\keyname}{stereo}}{%
                                         \errmessage{TIKZUML ERROR : in umldatabase, forbidden option stereo}%
                                       }{}%
                                     }%
  }%
  \pgfkeys{/tikzuml/databaseobj/.cd, #1}%
  \umlobject[stereo=database, #1]{#2}%
}%
\newcommand{\umlentity}[2][]{%
  \pgfkeys{/tikzuml/entityobj/.cd, .unknown/.code={%
                                     \let\keyname=\pgfkeyscurrentname%
                                     \let\keyvalue=\pgfkeyscurrentvalue%
                                     \ifthenelse{\equal{\keyname}{stereo}}{%
                                       \errmessage{TIKZUML ERROR : in umlentity, forbidden option stereo}%
                                     }{}%
                                   }%
  }%
  \pgfkeys{/tikzuml/entityobj/.cd, #1}%
  \umlobject[stereo=entity, #1]{#2}%
}%
\newcommand{\umlcontrol}[2][]{%
  \pgfkeys{/tikzuml/controlobj/.cd, .unknown/.code={%
                                      \let\keyname=\pgfkeyscurrentname%
                                      \let\keyvalue=\pgfkeyscurrentvalue%
                                      \ifthenelse{\equal{\keyname}{stereo}}{%
                                        \errmessage{TIKZUML ERROR : in umlcontrol, forbidden option stereo}%
                                      }{}%
                                    }%
  }%
  \pgfkeys{/tikzuml/controlobj/.cd, #1}%
  \umlobject[stereo=control, #1]{#2}%
}%
\newcommand{\umlboundary}[2][]{%
  \pgfkeys{/tikzuml/boundaryobj/.cd, .unknown/.code={%
                                       \let\keyname=\pgfkeyscurrentname%
                                       \let\keyvalue=\pgfkeyscurrentvalue%
                                       \ifthenelse{\equal{\keyname}{stereo}}{%
                                         \errmessage{TIKZUML ERROR : in umlboundary, forbidden option stereo}%
                                       }{}%
                                     }%
  }%
  \pgfkeys{/tikzuml/boundaryobj/.cd, #1}%
  \umlobject[stereo=boundary, #1]{#2}%
}%
\newcommand{\umlmulti}[2][]{%
  \pgfkeys{/tikzuml/multiobj/.cd, .unknown/.code={%
                                    \let\keyname=\pgfkeyscurrentname%
                                    \let\keyvalue=\pgfkeyscurrentvalue%
                                    \ifthenelse{\equal{\keyname}{stereo}}{%
                                      \errmessage{TIKZUML ERROR : in umlmulti, forbidden option stereo}%
                                    }{}%
                                  }%
  }%
  \pgfkeys{/tikzuml/multiobj/.cd, #1}%
  \umlobject[stereo=multi, #1]{#2}%
}%
%
\newcounter{tikzumlSDNodeNum}%
%
% define a hidden node to lengthen lifeline of a object
% args : object node
% optional : dt: distance between the sdnode and the last call defined on the lifeline of the object
%            name: name of the sdnode
\newcommand{\umlsdnode}[2][]{%
  \pgfkeys{/tikzuml/sdnode/.cd, dt/.initial=0, name/.initial=tikzumlEmpty}%
  \pgfkeys{/tikzuml/sdnode/.cd, #1}%
  \pgfkeys{/tikzuml/sdnode/.cd, dt/.get=\tikzumlSDNodeDT, name/.get=\tikzumlSDNodeName}%
  %
  \ifthenelse{\equal{\tikzumlSDNodeName}{tikzumlEmpty}}{%
    \expandafter\def\expandafter\tikzumlSDNode@nodeName{sdnode-\thetikzumlSDNodeNum}%
  }{%
    \expandafter\def\expandafter\tikzumlSDNode@nodeName{\tikzumlSDNodeName}%
  }%
  %
  \stepcounter{tikzumlSDNodeNum}%
  %
  \begingroup%
    \def\_{_}\edef\x{\endgroup%
      \def\noexpand\tikzumlSDNode@objnodeName{#2}}\x%
  %
  \draw (\expandafter\csname tikzumlLastChild@\tikzumlSDNode@objnodeName \endcsname)+(0,-\tikzumlSDNodeDT ex) node[name=\tikzumlSDNode@nodeName,coordinate] {};%
  %
  % update last node drawn on sender lifeline
  \expandafter\xdef\csname tikzumlLastChild@\tikzumlSDNode@objnodeName \endcsname{\tikzumlSDNode@nodeName}%
}%
%
\newlength{\tikzumlCall@xa}%
\newlength{\tikzumlCall@xb}%
%
% define a uml operation call for sequence diagrams
% args : call sender
%        call receiver
% optional : dt: time delay from precedent event end
%            name: name of the call
%            op: operation name and input args
%            return: return value
%            type: type of the call (synchron, asynchron)
%            draw, fill, text: colors
%            padding: time padding from call start and to call end
\newenvironment{umlcall}[3][]{%
  \stepcounter{tikzumlCallNum}%
  \def\tikzumlCallWithReturn{tikzumlFalse}%
  \edef\tikzumlCall@lastchildNum{\thetikzumlCallNum}% for testing presence of sub-calls
  \gdef\tikzumlCallBottom{0}%
  %
  \pgfkeys{/tikzuml/call/.cd, dt/.initial=\tikzumlCallDefaultDT, name/.initial={call-\thetikzumlCallNum},%
                              op/.initial={}, return/.initial={}, type/.initial=\tikzumlCallDefaultType,%
                              draw/.initial=\tikzumlDefaultDrawColor, fill/.initial=\tikzumlCallDefaultFillColor,%
                              text/.initial=\tikzumlDefaultTextColor,%
                              padding/.initial=\tikzumlCallDefaultPadding,%
                              .unknown/.code={%
                                \let\keyname=\pgfkeyscurrentname%
                                \let\keyvalue=\pgfkeyscurrentvalue%
                                \ifthenelse{\equal{\keyname}{with return}}{%
                                  \def\tikzumlCallWithReturn{tikzumlTrue}%
                                }{%
                                  \errmessage{TIKZUML ERROR : in umlcall,  invalid option \keyname}%
                                }%
                              }%
  }%
  \pgfkeys{/tikzuml/call/.cd, #1}%
  \pgfkeys{/tikzuml/call/.cd, dt/.get=\tikzumlCallDT, name/.get=\tikzumlCallName, op/.get=\tikzumlCallOp,%
                              return/.get=\tikzumlCallReturn, type/.get=\tikzumlCallType,%
                              padding/.get=\tikzumlCallPadding,%
                              draw/.get=\tikzumlCallDrawColor, fill/.get=\tikzumlCallFillColor,%
                              text/.get=\tikzumlCallTextColor%
  }%
  %
  \edef\tikzumlfillcall{\tikzumlCallFillColor}%
  \edef\tikzumldrawcall{\tikzumlCallDrawColor}%
  \edef\tikzumltextcall{\tikzumlCallTextColor}%
  \edef\tikzumltypecall{\tikzumlCallType}%
  %
  \ifthenelse{\equal{\tikzumlCallDT}{tikzumlEmpty}}{%
    \ifnum\thetikzumlCallNum=1%
      \def\tikzumlCallDT{2}%
      \def\tikzumlcallSrc{2}%
    \else%
      \def\tikzumlCallDT{2}%
      \def\tikzumlcallSrc{1}%
    \fi%
  }{%
    \def\tikzumlcallSrc{0}%
  }%
  %
  \let\tikzumlCallStartNodeNameold\tikzumlCallStartNodeName%
  \def\tikzumlCallStartNodeName{#2}%
  \let\tikzumlCallEndNodeNameold\tikzumlCallEndNodeName%
  \def\tikzumlCallEndNodeName{#3}%
  \def\tikzumlcallheight{\tikzumlCallPadding}%
  %
  % managing time delays from previous/parent fragments 
  \ifnum\thetikzumlCallStartFragmentNum>0%
    \let\tikzumlCallDTold\tikzumlCallDT%
    \pgfmathparse{0.5*\tikzumlFragment@paddingy+\tikzumlCallDTold}%
    \edef\tikzumlCallDT{\pgfmathresult}%
    \addtocounter{tikzumlCallStartFragmentNum}{-1}
  \fi%
  \ifnum\thetikzumlCallEndFragmentNum>0%
    \let\tikzumlCallDTold\tikzumlCallDT%
    \pgfmathparse{0.5*\tikzumlFragment@paddingy+\tikzumlCallDTold}%
    \edef\tikzumlCallDT{\pgfmathresult}%
    \addtocounter{tikzumlCallEndFragmentNum}{-1}
  \fi%
  \ifnum\thetikzumlFragmentPartNum>0%
    \let\tikzumlCallDTold\tikzumlCallDT%
    \pgfmathparse{0.5*\tikzumlFragment@paddingy+\tikzumlCallDTold}%
    \edef\tikzumlCallDT{\pgfmathresult}%
  \fi%
  %
  % managing parent-child structure
  \ifnum\thetikzumlCallLevel>0%
    \let\tikzumlCall@nameold\tikzumlCall@name%
    \edef\tikzumlCall@name{\tikzumlCallName}%
    \let\tikzumlCall@parentold\tikzumlCall@parent%
    \edef\tikzumlCall@parent{\tikzumlCall@parentold @@\tikzumlCall@nameold}%
  \else%
    \edef\tikzumlCall@parent{}%
    \edef\tikzumlCall@parentold{}%
    \edef\tikzumlCall@nameold{}
    \edef\tikzumlCall@name{\tikzumlCallName}%
  \fi%
  %
  \begingroup%
    \def\_{_}\edef\x{\endgroup%
      \def\noexpand\tikzumlCall@nodeName{\tikzumlCall@name}}\x%
  %
  \let\tikzumlCall@nodeNameold\tikzumlCall@nodeName%
  %
  \def\tikzumlcallstyle{tikzuml \tikzumlCallType-msg style}%
  %
  % top node of activity period of call sender
  \begin{pgfonlayer}{connections}%
  \pgfmathparse{\tikzumlCallDT+\tikzumlcallSrc}%
  \draw (\csname tikzumlLastChild@\tikzumlCallStartNodeName \endcsname)+(0,-\pgfmathresult ex) node[coordinate, name=tikzumlTmpNode] {};%
  \node[tikzuml activity style] (st-\tikzumlCall@nodeName) at (\tikzumlCallStartNodeName |- tikzumlTmpNode) {};%
  %
  % update last node drawn on sender lifeline
  \expandafter\xdef\csname tikzumlLastChild@\tikzumlCallStartNodeName \endcsname{st-\tikzumlCall@nodeName}%
  %
  % top node of activity period of call receiver
  \ifthenelse{\equal{\tikzumlCallStartNodeName}{\tikzumlCallEndNodeName}}{%
    \draw (st-\tikzumlCall@nodeName)+(0,-0.75*\tikzumlCallPadding ex) node[coordinate, name=tikzumlTmpNode] {};%
    \node[tikzuml activity style] (et-\tikzumlCall@nodeName) at (\tikzumlCallStartNodeName |- tikzumlTmpNode) {};%
  }{%
    \node[tikzuml activity style] (et-\tikzumlCall@nodeName) at (\tikzumlCallEndNodeName |- st-\tikzumlCall@nodeName) {};%
  }%
  %
  % update last node drawn on receiver lifeline
  \expandafter\xdef\csname tikzumlLastChild@\tikzumlCallEndNodeName \endcsname{et-\tikzumlCall@nodeName}%
  \xdef\tikzumlCallBottomSrc{et-\tikzumlCall@nodeName}%
  \end{pgfonlayer}%
  %
  \stepcounter{tikzumlCallLevel}%
}{%
  \addtocounter{tikzumlCallLevel}{-1}%
  %
  % bottom nodes of activity periods of call sender and receiver
  \begin{pgfonlayer}{connections}%
  \ifnum\tikzumlCall@lastchildNum=\thetikzumlCallNum%
    %
    % this test occurs a bug with latex package preview
    \ifthenelse{\equal{\tikzumlCallStartNodeName}{\tikzumlCallEndNodeName}}{%
      \draw (\tikzumlCallBottomSrc)+(0,-\tikzumlCallPadding ex) node[coordinate, name=tikzumlTmpNode] {};%
      \node[tikzuml activity style] (eb-\tikzumlCall@nodeName) at (\tikzumlCallEndNodeName |- tikzumlTmpNode) {};% 
      \draw (eb-\tikzumlCall@nodeName)+(0,-0.75*\tikzumlCallPadding ex) node[coordinate, name=tikzumlTmpNode] {};%
      \node[tikzuml activity style] (sb-\tikzumlCall@nodeName) at (\tikzumlCallStartNodeName |- tikzumlTmpNode) {};% 
    }{%
      \ifthenelse{\equal{\tikzumlCallReturn}{tikzumlEmpty}}{%
        \pgfmathsetmacro{\tikzumlCallPaddingd}{0.5*\tikzumlCallPadding}%
      }{%
        \pgfmathsetmacro{\tikzumlCallPaddingd}{1.2*\tikzumlCallPadding}%
      }%
      \draw (\tikzumlCallBottomSrc)+(0,-\tikzumlCallPaddingd ex) node[coordinate, name=tikzumlTmpNode] {};%
      \node[tikzuml activity style] (eb-\tikzumlCall@nodeName) at (\tikzumlCallEndNodeName |- tikzumlTmpNode) {};%
      \node[tikzuml activity style] (sb-\tikzumlCall@nodeName) at (\tikzumlCallStartNodeName |- eb-\tikzumlCall@nodeName) {};%
    }%
    \xdef\tikzumlCallBottomSrc{sb-\tikzumlCall@nodeName}%
  \else%
    %
    % managing time delays from previous/parent fragments
    \ifnum\thetikzumlCallStartFragmentNum>0%
      \let\tikzumlcallheightold\tikzumlCallPadding%
      \pgfmathparse{\tikzumlcallheightold+0.5*\tikzumlFragment@paddingy}%
      \edef\tikzumlcallheight{\pgfmathresult}%
      \addtocounter{tikzumlCallStartFragmentNum}{-1}%
    \fi%
    \ifnum\thetikzumlCallEndFragmentNum>0%
      \let\tikzumlcallheightold\tikzumlCallPadding%
      \pgfmathparse{\tikzumlcallheightold+0.5*\tikzumlFragment@paddingy}%
      \edef\tikzumlcallheight{\pgfmathresult}%
      \addtocounter{tikzumlCallEndFragmentNum}{-1}%
    \fi%
    %
    \ifthenelse{\equal{\tikzumlCallStartNodeName}{\tikzumlCallEndNodeName}}{%
      \draw (\tikzumlCallBottomSrc)+(0,-\tikzumlcallheight ex) node[coordinate, name=tikzumlTmpNode] {};%
      \node[tikzuml activity style] (eb-\tikzumlCall@nodeName) at (\tikzumlCallEndNodeName |- tikzumlTmpNode) {};%
      \draw (eb-\tikzumlCall@nodeName)+(0,-0.75*\tikzumlCallPadding ex) node[coordinate, name=tikzumlTmpNode] {};%
      \node[tikzuml activity style] (sb-\tikzumlCall@nodeName) at (\tikzumlCallStartNodeName |- tikzumlTmpNode) {};%
    }{%
      \draw (\tikzumlCallBottomSrc)+(0,-\tikzumlcallheight ex) node[coordinate, name=tikzumlTmpNode] {};%
      \node[tikzuml activity style] (eb-\tikzumlCall@nodeName) at (\tikzumlCallEndNodeName |- tikzumlTmpNode) {};%
      \node[tikzuml activity style] (sb-\tikzumlCall@nodeName) at (\tikzumlCallStartNodeName |- eb-\tikzumlCall@nodeName) {};%
    }%
    %
    \xdef\tikzumlCallBottomSrc{sb-\tikzumlCall@nodeName}%
  \fi%
  \end{pgfonlayer}%
  %
  % draw activity periods
  \begin{pgfonlayer}{activity}%
  \ifthenelse{\equal{\tikzumlCallStartNodeName}{\tikzumlCallEndNodeName}}{%
    % draw root activity period only
    \ifnum\thetikzumlCallLevel=0%
      \draw[draw=\tikzumldrawcall, fill=\tikzumlfillcall] (st-\tikzumlCall@nodeName.north west) rectangle (sb-\tikzumlCall@nodeName.south east);%
    \else%
      % draw root activity from inner call
      \ifthenelse{\equal{\tikzumlCallStartNodeName}{\tikzumlCallEndNodeNameold}}{}{%
        \draw[draw=\tikzumldrawcall, fill=\tikzumlfillcall] (st-\tikzumlCall@nodeName.north west) rectangle (sb-\tikzumlCall@nodeName.south east);%
      }%
    \fi%
  }{%
    % draw root activity period
    \ifnum\thetikzumlCallLevel=0%
      \draw[draw=\tikzumldrawcall, fill=\tikzumlfillcall] (st-\tikzumlCall@nodeName.north west) rectangle (sb-\tikzumlCall@nodeName.south east);%
    \else%
      % draw root activity from inner call
      \ifthenelse{\equal{\tikzumlCallStartNodeName}{\tikzumlCallEndNodeNameold}}{}{%
        \draw[draw=\tikzumldrawcall, fill=\tikzumlfillcall] (st-\tikzumlCall@nodeName.north west) rectangle (sb-\tikzumlCall@nodeName.south east);%
      }%
    \fi%
    % draw receiver activity period
    \draw[draw=\tikzumldrawcall, fill=\tikzumlfillcall] (et-\tikzumlCall@nodeName.north west) rectangle (eb-\tikzumlCall@nodeName.south east);%
  }%
  \end{pgfonlayer}%
  \ifthenelse{\equal{\tikzumlCallDefaultFillColor}{\tikzumlCallFillColor}}{}{%
    \fill[\tikzumlfillcall] (st-\tikzumlCall@nodeName.north west) rectangle (sb-\tikzumlCall@nodeName.south east);%
    \draw[\tikzumldrawcall] (st-\tikzumlCall@nodeName.north west) rectangle (sb-\tikzumlCall@nodeName.south west) (st-\tikzumlCall@nodeName.north east) rectangle (sb-\tikzumlCall@nodeName.south east);%
  }%
  %
  % update last nodes drawn on sender and receiver lifelines
  \expandafter\xdef\csname tikzumlLastChild@\tikzumlCallEndNodeName \endcsname{eb-\tikzumlCall@nodeName}%
  \expandafter\xdef\csname tikzumlLastChild@\tikzumlCallStartNodeName \endcsname{sb-\tikzumlCall@nodeName}%
  %
  % draw call arrows
  \begin{pgfonlayer}{connections}%
  \ifthenelse{\equal{\tikzumlCallStartNodeName}{\tikzumlCallEndNodeName}}{%
    \draw[\tikzumlcallstyle, \tikzumldrawcall] (st-\tikzumlCall@nodeName.east) -- ++(2.5*\tikzumlCallPadding ex,0) %
                                               -- ++(0,-0.75*\tikzumlCallPadding ex) %
                                               node[font=\tikzumlDefaultFont, text=\tikzumltextcall, midway, right, name=\tikzumlCall@nodeName-op] {\tikzumlCallOp} %
                                               -- (et-\tikzumlCall@nodeName.east);%
    %
    % draw return arrow and update fit for parent fragment
    \ifthenelse{\equal{\tikzumltypecall}{synchron}}{%
      \ifthenelse{\NOT\equal{\tikzumlCallReturn}{}\OR\equal{\tikzumlCallWithReturn}{tikzumlTrue}}{%
        \ifnum\c@tikzumlFragmentLevel>0%
          \edef\tikzumlFragmentFitOld{\csname tikzumlFragmentFit\tikzumlFragment@name \endcsname}%
          \expandafter\xdef\csname tikzumlFragmentFit\tikzumlFragment@name \endcsname{\tikzumlFragmentFitOld (st-\tikzumlCall@nodeName) (et-\tikzumlCall@nodeName) (eb-\tikzumlCall@nodeName) (sb-\tikzumlCall@nodeName) (\tikzumlCall@nodeName-op) (\tikzumlCall@nodeName-return)}%
        \fi%
        %
        \draw[tikzuml call return style, \tikzumldrawcall] (eb-\tikzumlCall@nodeName.east) -- ++(2.5*\tikzumlCallPadding ex,0) 
                                                           -- ++(0,-0.75*\tikzumlCallPadding ex) %
                                         node[font=\tikzumlDefaultFont, text=\tikzumltextcall, midway, right, name=\tikzumlCall@nodeName-return] {\tikzumlCallReturn} %
                                         -- (sb-\tikzumlCall@nodeName.east);%
      }{%
        \ifnum\c@tikzumlFragmentLevel>0%
          \edef\tikzumlFragmentFitOld{\csname tikzumlFragmentFit\tikzumlFragment@name \endcsname}%
          \expandafter\xdef\csname tikzumlFragmentFit\tikzumlFragment@name \endcsname{\tikzumlFragmentFitOld (st-\tikzumlCall@nodeName) (et-\tikzumlCall@nodeName) (eb-\tikzumlCall@nodeName) (sb-\tikzumlCall@nodeName) (\tikzumlCall@nodeName-op)}%
        \fi%
      }%
    }{%
      \ifnum\c@tikzumlFragmentLevel>0%
        \edef\tikzumlFragmentFitOld{\csname tikzumlFragmentFit\tikzumlFragment@name \endcsname}%
        \expandafter\xdef\csname tikzumlFragmentFit\tikzumlFragment@name \endcsname{\tikzumlFragmentFitOld (st-\tikzumlCall@nodeName) (et-\tikzumlCall@nodeName) (eb-\tikzumlCall@nodeName) (sb-\tikzumlCall@nodeName) (\tikzumlCall@nodeName-op)}%
      \fi%
    }%
  }{%
    % draw call arrows
    \pgfextractx{\tikzumlCall@xa}{\pgfpointanchor{\tikzumlCallStartNodeName}{center}}%
    \pgfextractx{\tikzumlCall@xb}{\pgfpointanchor{\tikzumlCallEndNodeName}{center}}%
    %
    \ifthenelse{\tikzumlCall@xb>\tikzumlCall@xa}{%
      \draw[\tikzumlcallstyle, \tikzumldrawcall] (st-\tikzumlCall@nodeName.east) -- (et-\tikzumlCall@nodeName.west) %
                                                 node[font=\tikzumlDefaultFont, text=\tikzumltextcall, midway, above=-0.4ex, name=\tikzumlCall@nodeName-op] {\tikzumlCallOp};%
    }{%
      \draw[\tikzumlcallstyle, \tikzumldrawcall] (st-\tikzumlCall@nodeName.west) -- (et-\tikzumlCall@nodeName.east) %
                                                 node[font=\tikzumlDefaultFont, text=\tikzumltextcall, midway, above=-0.4ex, name=\tikzumlCall@nodeName-op] {\tikzumlCallOp};%
    }%
    %
    % draw return arrow and update fit for parent fragment
    \ifthenelse{\equal{\tikzumltypecall}{synchron}}{%
      \ifthenelse{\NOT\equal{\tikzumlCallReturn}{}\OR\equal{\tikzumlCallWithReturn}{tikzumlTrue}}{%
        \ifnum\c@tikzumlFragmentLevel>0%
          \edef\tikzumlFragmentFitOld{\csname tikzumlFragmentFit\tikzumlFragment@name \endcsname}%
          \expandafter\xdef\csname tikzumlFragmentFit\tikzumlFragment@name \endcsname{\tikzumlFragmentFitOld (st-\tikzumlCall@nodeName) (et-\tikzumlCall@nodeName) (eb-\tikzumlCall@nodeName) (sb-\tikzumlCall@nodeName) (\tikzumlCall@nodeName-op) (\tikzumlCall@nodeName-return)}%
        \fi%
        %
        \ifthenelse{\tikzumlCall@xb>\tikzumlCall@xa}{%
          \draw[tikzuml call return style, \tikzumldrawcall] (eb-\tikzumlCall@nodeName.west) -- (sb-\tikzumlCall@nodeName.east) %
                                     node[font=\tikzumlDefaultFont, text=\tikzumltextcall, midway, above=-0.4ex, name=\tikzumlCall@nodeName-return] {\tikzumlCallReturn};%
        }{%
          \draw[tikzuml call return style, \tikzumldrawcall] (eb-\tikzumlCall@nodeName.east) -- (sb-\tikzumlCall@nodeName.west) %
                                     node[font=\tikzumlDefaultFont, text=\tikzumltextcall, midway, above=-0.4ex, name=\tikzumlCall@nodeName-return] {\tikzumlCallReturn};%
        }%
      }{%
        \ifnum\c@tikzumlFragmentLevel>0%
          \edef\tikzumlFragmentFitOld{\csname tikzumlFragmentFit\tikzumlFragment@name \endcsname}%
          \expandafter\xdef\csname tikzumlFragmentFit\tikzumlFragment@name \endcsname{\tikzumlFragmentFitOld (st-\tikzumlCall@nodeName) (et-\tikzumlCall@nodeName) (eb-\tikzumlCall@nodeName) (sb-\tikzumlCall@nodeName) (\tikzumlCall@nodeName-op)}%
        \fi%
      }%
    }{%
      \ifnum\c@tikzumlFragmentLevel>0%
        \edef\tikzumlFragmentFitOld{\csname tikzumlFragmentFit\tikzumlFragment@name \endcsname}%
        \expandafter\xdef\csname tikzumlFragmentFit\tikzumlFragment@name \endcsname{\tikzumlFragmentFitOld (st-\tikzumlCall@nodeName) (et-\tikzumlCall@nodeName) (eb-\tikzumlCall@nodeName) (sb-\tikzumlCall@nodeName) (\tikzumlCall@nodeName-op)}%
      \fi%
    }%
  }%
  \end{pgfonlayer}%
}%
%
% alias for function self call
\newenvironment{umlcallself}[2][]{\begin{umlcall}[#1]{#2}{#2} }{\end{umlcall}}%
%
% define a combined fragment
% optional : name: name of fragment
%            type: type of fragment (opt, alt, break, loop, par, critical, ignore, consider, assert, neg, weak, strict, ref)
%            label: label of fragment (ex : condition for opt, iterator for loop, ...)
%            inner xsep, inner ysep: padding of the fragment box
%            draw, fill, text: colors
\newenvironment{umlfragment}[1][]{%
  % define a fragment separator
  % optional : label of the fragment part (ex : else for alt)
  \providecommand{\umlfpart}[1][]{%
    \stepcounter{tikzumlFragmentPartNum}%
    %
    \node[outer sep=0, inner xsep=\tikzumlFragmentXSep ex, inner ysep=\tikzumlFragmentYSep ex, fit=\csname tikzumlFragmentFit\tikzumlFragment@name \endcsname, name=\tikzumlFragment@name-Part-tmp] {};%
    \node[anchor=east, name=\tikzumlFragment@name-PartType-\thetikzumlFragmentPartNum] at (\tikzumlFragment@name-Part-tmp.north west |- \tikzumlCallBottomSrc) {\phantom{\tikzumlFragmentType}};%
    \draw (\tikzumlFragment@name-PartType-\thetikzumlFragmentPartNum.north west |- \tikzumlCallBottomSrc)+(0,-0.4*\tikzumlFragment@paddingy ex) node[name=\tikzumlFragment@name-PartWest-\thetikzumlFragmentPartNum] {};%
    \draw (\tikzumlFragment@name-Part-tmp.north east |- \tikzumlCallBottomSrc)+(0,-0.4*\tikzumlFragment@paddingy ex) node[name=\tikzumlFragment@name-PartEast-\thetikzumlFragmentPartNum] {};%
    \draw[dashed] (\tikzumlFragment@name-PartWest-\thetikzumlFragmentPartNum) -- (\tikzumlFragment@name-PartEast-\thetikzumlFragmentPartNum);
    \draw (\tikzumlFragment@name-PartType-\thetikzumlFragmentPartNum)+(0,-0.4*\tikzumlFragment@paddingy ex) node[name=tikzumlTmpNode] {\phantom{\tikzumlFragmentType}};%
    \node[anchor=north west] at (tikzumlTmpNode.south west) {[##1]};%
  }%
  %
  \stepcounter{tikzumlFragmentNum}%
  %
  \pgfkeys{/tikzuml/fragment/.cd, name/.initial=fragment@\alph{tikzumlFragmentNum}, type/.initial=\tikzumlFragmentDefaultType,%
                                  label/.initial=tikzumlEmpty,%
                                  inner xsep/.initial=\tikzumlFragmentDefaultXSep, inner ysep/.initial=\tikzumlFragmentDefaultYSep,%
                                  draw/.initial=\tikzumlDefaultDrawColor, fill/.initial=\tikzumlFragmentDefaultFillColor,%
                                  text/.initial=\tikzumlDefaultTextColor,%
                                  .unknown/.code={%
                                    \let\keyname=\pgfkeyscurrentname%
                                    \let\keyvalue=\pgfkeyscurrentvalue%
                                    \errmessage{TIKZUML ERROR : in umlfragment, invalid option \keyname}%
                                  }%
  }%
  \pgfkeys{/tikzuml/fragment/.cd, #1}%
  \pgfkeys{/tikzuml/fragment/.cd, name/.get=\tikzumlFragmentName, type/.get=\tikzumlFragmentType,%
                                  label/.get=\tikzumlFragmentLabel,%
                                  inner xsep/.get=\tikzumlFragmentXSep, inner ysep/.get=\tikzumlFragmentYSep,%
                                  draw/.get=\tikzumlFragmentDrawColor, fill/.get=\tikzumlFragmentFillColor,%
                                  text/.get=\tikzumlFragmentTextColor%
  }%
  %
  \ifthenelse{\equal{\tikzumlFragmentLabel}{tikzumlEmpty}}{%
    \def\tikzumlFragmentLabel{}%
  }{%
    \let\tikzumlFragmentLabelold\tikzumlFragmentLabel%
    \def\tikzumlFragmentLabel{[\tikzumlFragmentLabelold]}%
  }%
  %
  \ifnum\thetikzumlFragmentLevel>0%
    \let\tikzumlFragment@parentold\tikzumlFragment@parent%
    \let\tikzumlFragment@nameold\tikzumlFragment@name%
    \edef\tikzumlFragment@parent{\tikzumlFragment@nameold}%
  \else%
    \setcounter{tikzumlFragmentPartNum}{0}%
    \edef\tikzumlFragment@parent{}%
    \edef\tikzumlFragment@parentold{}%
    \edef\tikzumlFragment@nameold{}%
  \fi%
  %
  \edef\tikzumlFragment@name{\tikzumlFragmentName}%
  \expandafter\gdef\csname tikzumlFragmentFit\tikzumlFragment@name \endcsname{}%
  %
  \stepcounter{tikzumlFragmentLevel}%
  %
  \ifnum\thetikzumlCallLevel>0%
    \stepcounter{tikzumlCallStartFragmentNum}%
  \fi%
  %
  \pgfmathparse{6*\tikzumlFragmentYSep}%
  \xdef\tikzumlFragment@paddingy{\pgfmathresult}%
  \if\c@tikzumlFragmentLevelNum=0%
    \setcounter{tikzumlFragmentLevelNum}{\thetikzumlFragmentLevel}%
  \fi%
  %
  % time delay adjustment for two consecutive fragments
  \ifnum\thetikzumlCallEndFragmentNum>0%
    \addtocounter{tikzumlCallEndFragmentNum}{-1}
  \fi%
}{%
  %
  \addtocounter{tikzumlFragmentLevel}{-1}%
  %
  \ifnum\thetikzumlFragmentLevel>0%
    \edef\tikzumlFragmentFitOld{\csname tikzumlFragmentFit\tikzumlFragment@parent \endcsname}%
    \expandafter\xdef\csname tikzumlFragmentFit\tikzumlFragment@parent \endcsname{\tikzumlFragmentFitOld (\tikzumlFragment@name)}%
  \fi%
  %
  % draw working fragment box
  \begin{pgfonlayer}{fragment\thetikzumlFragmentLevel}%
  \node[outer sep=0, inner xsep=\tikzumlFragmentXSep ex, inner ysep=\tikzumlFragmentYSep ex, fit=\csname tikzumlFragmentFit\tikzumlFragment@name \endcsname, name=\tikzumlFragment@name-back] {};%
  \end{pgfonlayer}%
  %
  % draw type and label
  \node[text=\tikzumlFragmentTextColor, font=\tikzumlDefaultFont, anchor=north east, name=\tikzumlFragment@name-type] %
                                   at (\tikzumlFragment@name-back.north west) {\tikzumlFragmentType};%
  \node[text=\tikzumlFragmentTextColor, font=\tikzumlDefaultFont, anchor=north west, name=\tikzumlFragment@name-label] %
                                   at (\tikzumlFragment@name-type.south west) {\tikzumlFragmentLabel};%
  %
  % draw final fragment box
  \begin{pgfonlayer}{fragment\thetikzumlFragmentLevel}%
  \node[draw=\tikzumlFragmentDrawColor, fill=\tikzumlFragmentFillColor, outer sep=0, inner sep=0, font=\tikzumlDefaultFont, fit=(\tikzumlFragment@name-back) (\tikzumlFragment@name-type) (\tikzumlFragment@name-label), name=\tikzumlFragment@name] {};%
  \end{pgfonlayer}%
  %
  \draw[draw=\tikzumlFragmentDrawColor] (\tikzumlFragment@name.north west) rectangle (\tikzumlFragment@name.south east);%
  \draw (\tikzumlFragment@name-type.south east)+(0,1ex) node[name=\tikzumlFragment@name-typetop, inner sep=0] {};%
  \draw (\tikzumlFragment@name-type.south east)+(-1ex,0) node[name=\tikzumlFragment@name-typeleft, inner sep=0] {};%
  \draw (\tikzumlFragment@name.north west) -| (\tikzumlFragment@name-typetop.center) -- (\tikzumlFragment@name-typeleft.center) -| (\tikzumlFragment@name.north west);%
  %
  \ifnum\thetikzumlCallLevel>0%
    \stepcounter{tikzumlCallEndFragmentNum}%
  \fi%
}%
%
% define a constructor call
% arg : call sender
%       name of constructed object
% optional : x: coordinate of the new object
%            stereo: stereotype of the new object
%            class: class type of the new object
%            dt: time delay from last event
%            name: name of the call
%            draw, fill, text: colors
%            no ddots: when used, disable printing of double dots
\newcommand{\umlcreatecall}[3][]{%
  \stepcounter{tikzumlCallNum}%
  \edef\tikzumlCall@lastchildNum{\thetikzumlCallNum}% for testing presence of sub-calls
  \gdef\tikzumlInCreateCall{1}%
  \pgfkeys{/tikzuml/createcall/.cd, x/.initial=tikzumlEmpty, stereo/.initial=\tikzumlObjectDefaultStereo, class/.initial={},%
                                    dt/.initial=\tikzumlCreateCallDefaultDT, name/.initial=call-\thetikzumlCallNum,%
                                    draw/.initial=\tikzumlDefaultDrawColor, fill/.initial=\tikzumlCallDefaultFillColor,%
                                    text/.initial=\tikzumlDefaultTextColor,%
                                    draw obj/.initial=\tikzumlDefaultDrawColor, fill obj/.initial=\tikzumlObjectDefaultFillColor,%
                                    text obj/.initial=\tikzumlDefaultTextColor,%
                                    no ddots/.is if=tikzumlcreatecallNoDDots,%
                                    no ddots=false,%
                                    .unknown/.code={%
                                      \let\keyname=\pgfkeyscurrentname%
                                      \let\keyvalue=\pgfkeyscurrentvalue%
                                      \errmessage{TIKZUML ERROR : in umlcreatecall, invalid option \keyname}%
                                    }%
  }%
  \pgfkeys{/tikzuml/createcall/.cd, #1}%
  \pgfkeys{/tikzuml/createcall/.cd, x/.get=\tikzumlCreateCallX, stereo/.get=\tikzumlCreateCallStereo,%
                                    class/.get=\tikzumlCreateCallClass,%
                                    dt/.get=\tikzumlCreateCallDT, name/.get=\tikzumlCreateCallName,%
                                    draw/.get=\tikzumlCreateCallDrawColor, fill/.get=\tikzumlCreateCallFillColor,%
                                    text/.get=\tikzumlCreateCallTextColor,%
                                    draw obj/.get=\tikzumlCreateCallObjectDrawColor, fill obj/.get=\tikzumlCreateCallObjectFillColor,%
                                    text obj/.get=\tikzumlCreateCallObjectTextColor%
  }%
  %
  \def\tikzumlCreateCallSrc@name{#2}%
  %
  \begingroup%
    \def\_{_}\edef\x{\endgroup%
      \def\noexpand\tikzumlCreateCallSrc@nodeName{\tikzumlCreateCallSrc@name}}\x%
  %
  % managing time delays from previous/parent fragments 
  \ifnum\thetikzumlCallStartFragmentNum>0%
    \let\tikzumlCreateCallDTold\tikzumlCreateCallDT%
    \pgfmathparse{0.5*\tikzumlFragment@paddingy+\tikzumlCreateCallDTold}%
    \edef\tikzumlCreateCallDT{\pgfmathresult}%
    \addtocounter{tikzumlCallStartFragmentNum}{-1}
  \fi%
  \ifnum\thetikzumlCallEndFragmentNum>0%
    \let\tikzumlCreateCallDTold\tikzumlCreateCallDT%
    \pgfmathparse{0.5*\tikzumlFragment@paddingy+\tikzumlCreateCallDTold}%
    \edef\tikzumlCreateCallDT{\pgfmathresult}%
    \addtocounter{tikzumlCallEndFragmentNum}{-1}
  \fi%
  \ifnum\thetikzumlFragmentPartNum>0%
    \let\tikzumlCreateCallDTold\tikzumlCreateCallDT%
    \pgfmathparse{0.5*\tikzumlFragment@paddingy+\tikzumlCreateCallDTold}%
    \edef\tikzumlCreateCallDT{\pgfmathresult}%
  \fi%
  %
  % managing parent-child structure
  \ifnum\thetikzumlCallLevel>0%
    \let\tikzumlCall@nameold\tikzumlCall@name%
    \def\tikzumlCall@name{\tikzumlCreateCallName}%
    \let\tikzumlCall@parentold\tikzumlCall@parent%
    \edef\tikzumlCall@parent{\tikzumlCall@parentold @@\tikzumlCall@nameold}%
  \else%
    \edef\tikzumlCall@parent{}%
    \edef\tikzumlCall@parentold{}%
    \edef\tikzumlCall@nameold{}
    \edef\tikzumlCall@name{\tikzumlCreateCallName}%
  \fi%
  %
  \begingroup%
    \def\_{_}\edef\x{\endgroup%
      \def\noexpand\tikzumlCreateCall@nodeName{\tikzumlCall@name}}\x%
  %
  \draw (\csname tikzumlLastChild@\tikzumlCreateCallSrc@nodeName \endcsname)+(0,-\tikzumlCreateCallDT ex) node[name=st-\tikzumlCreateCall@nodeName, tikzuml activity style] {};%
  %
  \xdef\tikzumlCreateCallObjectSrc{st-\tikzumlCreateCall@nodeName}%
  %
  \iftikzumlcreatecallNoDDots%
    \umlobject[x=\tikzumlCreateCallX, stereo=\tikzumlCreateCallStereo, class=\tikzumlCreateCallClass, draw=\tikzumlCreateCallObjectDrawColor, fill=\tikzumlCreateCallObjectFillColor, text=\tikzumlCreateCallObjectTextColor, no ddots]{#3}%
  \else
    \umlobject[x=\tikzumlCreateCallX, stereo=\tikzumlCreateCallStereo, class=\tikzumlCreateCallClass, draw=\tikzumlCreateCallObjectDrawColor, fill=\tikzumlCreateCallObjectFillColor, text=\tikzumlCreateCallObjectTextColor]{#3}%
  \fi
  %
  \draw (\csname tikzumlLastChild@\tikzumlCreateCallSrc@nodeName \endcsname |- #3)+(0,-0.5*\tikzumlCreateCallDT ex) node[name=sb-\tikzumlCreateCall@nodeName, tikzuml activity style] {};%
  %
  \expandafter\xdef\csname tikzumlLastChild@\tikzumlCreateCallSrc@nodeName \endcsname{sb-\tikzumlCreateCall@nodeName}%
  \xdef\tikzumlCallBottomSrc{sb-\tikzumlCreateCall@nodeName}%
  %
  \begin{pgfonlayer}{connections}%
  \draw[tikzuml synchron-msg style, \tikzumlCreateCallDrawColor] (st-\tikzumlCreateCall@nodeName) -- (#3) node[midway, above, font=\tikzumlDefaultFont, text=\tikzumlCreateCallTextColor, name=\tikzumlCreateCall@nodeName-op] {create};%
  \end{pgfonlayer}%
  %
  \ifnum\thetikzumlCallLevel=0%
    \begin{pgfonlayer}{activity}%
    \draw[draw=\tikzumlCreateCallDrawColor, fill=\tikzumlCreateCallFillColor] (st-\tikzumlCreateCall@nodeName.north west) rectangle (sb-\tikzumlCreateCall@nodeName.south east);%
    \end{pgfonlayer}%
  \fi%
  % add to fit fragment
  \ifnum\c@tikzumlFragmentLevel>0%
    \edef\tikzumlFragmentFitOld{\csname tikzumlFragmentFit\tikzumlFragment@name \endcsname}%
    \expandafter\xdef\csname tikzumlFragmentFit\tikzumlFragment@name \endcsname{\tikzumlFragmentFitOld (st-\tikzumlCreateCall@nodeName) (sb-\tikzumlCreateCall@nodeName) (\tikzumlCreateCall@nodeName-op) (#3) }%
  \fi%
}
%
%%%%%%%%%%%%%%%%%%%%%%%%%%%%%%%%%%%%%%%%%%%%%%%%%%%%%%%%%%%
%                     component diagrams                  %
%%%%%%%%%%%%%%%%%%%%%%%%%%%%%%%%%%%%%%%%%%%%%%%%%%%%%%%%%%%
%
\tikzstyle{tikzuml connector style}=[color=\tikzumlDefaultDrawColor, -]%
%
\newcounter{tikzumlComponentLevel}%
\newcounter{tikzumlComponentSubComponentNum}%
\newcounter{tikzumlConnectorNum}%
\setcounter{tikzumlConnectorNum}{1}%
%
\newif\iftikzumlcomponentWithoutCoords%
%
\newcommand{\picturedcomponent}[1]{%
  \pgfkeys{/tikzuml/component/picture/.cd, scale/.initial=1, .unknown/.code={}}%
  \pgfkeys{/tikzuml/component/picture/.cd,#1}%
  \pgfkeys{/tikzuml/component/picture/.cd, scale/.get=\tikzumlComponentScale}%
  \begin{tikzpicture}[#1]%
  \filldraw (0,0) rectangle (1ex,1.5ex);%
  \filldraw (-0.2ex,0.4ex) rectangle (0.2ex,0.6ex);%
  \filldraw (-0.2ex,0.9ex) rectangle (0.2ex,1.1ex);%
  \end{tikzpicture}%
}%
%
% define a uml component
% args : name of the component
%         content of the component
% optional args : x,y coordinates of the component
%                 width of the component node
\newenvironment{umlcomponent}[2][]{%
  \ifnum\thetikzumlComponentLevel>0%
    \let\tikzumlComponent@nameold\tikzumlComponent@fitname%
    \let\tikzumlComponent@parentold\tikzumlComponent@parent%
    \edef\tikzumlComponent@parent{\tikzumlComponent@parentold @@\tikzumlComponent@nameold}%
  \else%
    \def\tikzumlComponent@parent{}%
  \fi%
  %
  \stepcounter{tikzumlComponentLevel}%
  %
  \pgfkeys{/tikzuml/component/.cd, x/.initial=\tikzumlDefaultX, y/.initial=\tikzumlDefaultX, width/.initial=\tikzumlComponentDefaultWidth, name/.initial={},%
                                   draw/.initial=\tikzumlDefaultDrawColor, fill/.initial=\tikzumlComponentDefaultFillColor,%
                                   text/.initial=\tikzumlDefaultTextColor, style/.style={},%
                                   no coords/.is if=tikzumlcomponentWithoutCoords,%
                                   no coords=false,%
                                   .unknown/.code={%
                                     \let\keyname=\pgfkeyscurrentname%
                                     \let\keyvalue=\pgfkeyscurrentvalue%
                                     \ifthenelse{\equal{\keyname}{above}\OR%
                                                 \equal{\keyname}{left}\OR%
                                                 \equal{\keyname}{below}\OR%
                                                 \equal{\keyname}{right}\OR%
                                                 \equal{\keyname}{above left}\OR%
                                                 \equal{\keyname}{above right}\OR%
                                                 \equal{\keyname}{below left}\OR%
                                                 \equal{\keyname}{below right}}{%
                                       \IfSubStr{\keyvalue}{ of }{%
                                         \pgfkeys{/tikzuml/component/.cd, no coords}%
                                       }{}%
                                     }{}%
                                     \ifx\keyvalue\pgfkeysnovalue%
                                       \pgfkeys{/tikzuml/component/.cd, style/.append style/.expand once={\keyname}}%
                                     \else%
                                       \pgfkeys{/tikzuml/component/.cd, style/.append style/.expand twice={\expandafter\keyname\expandafter=\keyvalue}}%
                                     \fi%
                                     %\errmessage{TIKZUML ERROR : in umlcomponent, invalid option \keyname}%
                                   }%
  }%
  \pgfkeys{/tikzuml/component/.cd, #1}%
  \pgfkeys{/tikzuml/component/.cd, x/.get=\tikzumlComponentXShift, y/.get=\tikzumlComponentYShift,%
                                   width/.get=\tikzumlComponentMinimumWidth, name/.get=\tikzumlComponentName,%
                                   draw/.get=\tikzumlComponentDrawColor, fill/.get=\tikzumlComponentFillColor,%
                                   text/.get=\tikzumlComponentTextColor%
  }%
  %
  \ifthenelse{\equal{\tikzumlComponentName}{}}{%
    \edef\tikzumlComponent@name{#2}%
  }{%
    \edef\tikzumlComponent@name{\tikzumlComponentName}%
  }%
  %
  \begingroup%
    \def\_{@}\edef\x{\endgroup%
      \def\noexpand\tikzumlComponent@fitname{\tikzumlComponent@name}}\x%
  %
  \let\tikzumlComponent@nodeNameold\tikzumlComponent@nodeName%
  \def\tikzumlComponent@caption{#2}%
  %  
  \begingroup%
    \def\_{_}\edef\x{\endgroup%
      \def\noexpand\tikzumlComponent@nodeName{\tikzumlComponent@name}}\x%
  %
  \expandafter\gdef\csname tikzumlComponentFit\tikzumlComponent@parent @@\tikzumlComponent@fitname\endcsname{}%
  %
  \setcounter{tikzumlComponentSubComponentNum}{0}%
  %
  \begin{scope}[xshift=\tikzumlComponentXShift cm, yshift=\tikzumlComponentYShift cm]%
}{%
  \addtocounter{tikzumlComponentLevel}{-1}%
  \begin{pgfonlayer}{component\thetikzumlComponentLevel}%
  %
  % if contains nothing, one define a fictive node to enable the fit option
  \ifnum\c@tikzumlComponentSubComponentNum=0%
    \iftikzumlcomponentWithoutCoords%
      \node[inner ysep=0.5ex, minimum width=\tikzumlComponentMinimumWidth, font=\tikzumlDefaultFont, /tikzuml/component/style] (\tikzumlComponent@nodeName-root)  {\phantom{\tikzumlComponent@nodeName}};%
    \else%
      \node[inner ysep=0.5ex, minimum width=\tikzumlComponentMinimumWidth, font=\tikzumlDefaultFont, /tikzuml/component/style] (\tikzumlComponent@nodeName-root) at (0,0) {\phantom{\tikzumlComponent@nodeName}};%
    \fi%
    \expandafter\xdef\csname tikzumlComponentFit\tikzumlComponent@parent @@\tikzumlComponent@fitname\endcsname{(\tikzumlComponent@nodeName-root)}%
  \fi%
  %
  \ifnum\c@tikzumlComponentLevel>0%
    \def\tikzumlComponentFitTmp{\csname tikzumlComponentFit\tikzumlComponent@parent\endcsname}%
    \expandafter\xdef\csname tikzumlComponentFit\tikzumlComponent@parent\endcsname{\tikzumlComponentFitTmp (\tikzumlComponent@nodeName-body) (\tikzumlComponent@nodeName-caption)}%
    \stepcounter{tikzumlComponentSubComponentNum}%
  \fi%
  %
  \node[inner sep=2ex, font=\tikzumlDefaultFont, fit = \csname tikzumlComponentFit\tikzumlComponent@parent @@\tikzumlComponent@fitname\endcsname] (\tikzumlComponent@nodeName-body) {};%
  \node[above, font=\tikzumlDefaultFont] (\tikzumlComponent@nodeName-captiontmp) at (\tikzumlComponent@nodeName-body.north) {\tikzumlComponent@caption};%
  \node (\tikzumlComponent@nodeName-logotmp) at (\tikzumlComponent@nodeName-captiontmp.north -| \tikzumlComponent@nodeName-body.east) {\picturedcomponent{draw=\tikzumlComponentDrawColor, fill=\tikzumlComponentFillColor, font=\tikzumlDefaultFont} };%
  \node[draw=\tikzumlComponentDrawColor, fill=\tikzumlComponentFillColor, name=\tikzumlComponent@nodeName, /tikzuml/component/style, fit=(\tikzumlComponent@nodeName-body) (\tikzumlComponent@nodeName-captiontmp)] {};%
  \node[font=\tikzumlDefaultFont] (\tikzumlComponent@nodeName-caption) at (\tikzumlComponent@nodeName-captiontmp) {\tikzumlComponent@caption};%
  \draw (\tikzumlComponent@nodeName-caption.north -| \tikzumlComponent@nodeName.east) node[font=\tikzumlDefaultFont, xshift=-1ex, below=-1ex, name=\tikzumlComponent@nodeName-logo] {\picturedcomponent{draw=\tikzumlComponentDrawColor, fill=\tikzumlComponentFillColor, font=\tikzumlDefaultFont} };%
  \draw (\tikzumlComponent@nodeName-caption.south -| \tikzumlComponent@nodeName.north west) -- (\tikzumlComponent@nodeName-caption.south -| \tikzumlComponent@nodeName.north east);%
  \coordinate (\tikzumlComponent@nodeName-west-port) at (\tikzumlComponent@nodeName.west);
  \coordinate (\tikzumlComponent@nodeName-east-port) at (\tikzumlComponent@nodeName.east);
  \coordinate (\tikzumlComponent@nodeName-south-port) at (\tikzumlComponent@nodeName.south);
  \coordinate (\tikzumlComponent@nodeName-north-port) at (\tikzumlComponent@nodeName.north);
  \end{pgfonlayer}%
  \end{scope}%
  %
  % add to fit
  \ifnum\c@tikzumlPackageLevel>0%
    \edef\tikzumlPackageFitOld{\csname tikzumlPackageFit\tikzumlPackage@parent @@\tikzumlPackage@fitname\endcsname}%
    \expandafter\xdef\csname tikzumlPackageFit\tikzumlPackage@parent @@\tikzumlPackage@fitname\endcsname{\tikzumlPackageFitOld (\tikzumlComponent@nodeName)}%
    \stepcounter{tikzumlPackageClassNum}%
  \fi%
}%
%
% shortcut for empty component
\newcommand{\umlbasiccomponent}[2][]{\begin{umlcomponent}[#1]{#2} \end{umlcomponent}}%
%
\newcommand{\umlrequiredinterface}[2][]{%
  \def\tikzumlInterfaceWithPort{tikzumlFalse}%
  \pgfkeys{/tikzuml/requiredinterfacerelation/.cd, interface/.initial={}, distance/.initial=\tikzumlRequiredInterfaceDefaultDistance,%
                                                   name/.initial=tikzumlEmpty, width/.initial=\tikzumlRequiredInterfaceDefaultWidth,%
                                                   padding/.initial=\tikzumlRequiredInterfaceDefaultPadding,%
                                                   draw/.initial=\tikzumlDefaultDrawColor, fill/.initial=\tikzumlComponentDefaultFillColor,%
                                                   .unknown/.code={%
                                                     \let\keyname=\pgfkeyscurrentname%
                                                     \let\keyvalue=\pgfkeyscurrentvalue%
                                                     \ifthenelse{\equal{\keyname}{with port}}{%
                                                       \def\tikzumlInterfaceWithPort{tikzumlTrue}%
                                                     }{}%
                                                   }%
  }%
  \pgfkeys{/tikzuml/requiredinterfacerelation/.cd, #1}%
  \pgfkeys{/tikzuml/requiredinterfacerelation/.cd, interface/.get=\tikzumlRequiredInterfaceLabel,%
                                                   distance/.get=\tikzumlRequiredInterfaceDistance,%
                                                   name/.get=\tikzumlRequiredInterfaceName,%
                                                   width/.get=\tikzumlRequiredInterfaceWidth,%
                                                   padding/.get=\tikzumlRequiredInterfacePadding,%
                                                   draw/.get=\tikzumlRequiredInterfaceDrawColor,%
                                                   fill/.get=\tikzumlRequiredInterfaceFillColor%
  }%
  %
  \ifthenelse{\equal{\tikzumlRequiredInterfaceName}{tikzumlEmpty}}{%
    \edef\tikzumlRequiredInterface@interfacename{#2-east-interface}%
    \edef\tikzumlRequiredInterface@portname{#2-east-port}%
    \edef\tikzumlRequiredInterface@paddingname{#2-east-padding}%
  }{%
    \edef\tikzumlRequiredInterface@interfacename{\tikzumlRequiredInterfaceName}%
    \edef\tikzumlRequiredInterface@portname{\tikzumlRequiredInterfaceName-port}%
    \edef\tikzumlRequiredInterface@paddingname{\tikzumlRequiredInterfaceName-padding}%
  }%
  %
  \edef\tikzumlRequiredInterface@name{#2}%
  %
  \begingroup%
    \def\_{_}\edef\x{\endgroup%
      \def\noexpand\tikzumlRequiredInterface@nodeName{\tikzumlRequiredInterface@name}}\x%
  %
  \begingroup%
    \def\_{_}\edef\x{\endgroup%
      \def\noexpand\tikzumlRequiredInterface@interfacenodeName{\tikzumlRequiredInterface@interfacename}}\x%
  %
  \begingroup%
    \def\_{_}\edef\x{\endgroup%
      \def\noexpand\tikzumlRequiredInterface@portnodeName{\tikzumlRequiredInterface@portname}}\x%
  %
  \begingroup%
    \def\_{_}\edef\x{\endgroup%
      \def\noexpand\tikzumlRequiredInterface@paddingnodeName{\tikzumlRequiredInterface@paddingname}}\x%
  %
  \ifthenelse{\equal{\tikzumlInterfaceWithPort}{tikzumlTrue}}{%
    \node[inner sep=0.5*\tikzumlRequiredInterfaceWidth, rectangle, draw=\tikzumlRequiredInterfaceDrawColor, fill=\tikzumlRequiredInterfaceFillColor] (\tikzumlRequiredInterface@portnodeName) at (\tikzumlRequiredInterface@nodeName.east) {};%
  }{%
    \node[inner sep=0] (\tikzumlRequiredInterface@nodeName-east-port) at (\tikzumlRequiredInterface@nodeName.east) {};%
  }%
  \begin{scope}%
  \draw (\tikzumlRequiredInterface@nodeName)+(\tikzumlRequiredInterfaceDistance,0) node[inner sep=0, text width=\tikzumlRequiredInterfaceWidth, circle, name=\tikzumlRequiredInterface@interfacenodeName-tmp] {};%
  \clip (\tikzumlRequiredInterface@interfacenodeName-tmp.north) rectangle (\tikzumlRequiredInterface@interfacenodeName-tmp.south -| \tikzumlRequiredInterface@interfacenodeName-tmp.west);%
  \node[inner sep=0, text width=\tikzumlRequiredInterfaceWidth, circle, draw=\tikzumlRequiredInterfaceDrawColor] (\tikzumlRequiredInterface@interfacenodeName) at (\tikzumlRequiredInterface@interfacenodeName-tmp) {};%
  \end{scope}%
  \node[above] at (\tikzumlRequiredInterface@interfacenodeName.north) {\tikzumlRequiredInterfaceLabel};%
  %
  \umlrelation[style={tikzuml connector style}, #1]{\tikzumlRequiredInterface@portnodeName}{\tikzumlRequiredInterface@interfacenodeName}%
  %
  \draw (\tikzumlRequiredInterface@interfacenodeName)+(\tikzumlRequiredInterfacePadding,0) node[name=\tikzumlRequiredInterface@paddingnodeName] {};%
  %
  % add to fit
  \ifnum\c@tikzumlComponentLevel>0%
        \def\tikzumlComponentFitTmp{\csname tikzumlComponentFit\tikzumlComponent@parent @@\tikzumlComponent@fitname\endcsname}%
        \expandafter\xdef\csname tikzumlComponentFit\tikzumlComponent@parent @@\tikzumlComponent@fitname\endcsname{\tikzumlComponentFitTmp (\tikzumlRequiredInterface@paddingnodeName) (\tikzumlRequiredInterface@portnodeName) }%
  \fi%
}%
%
\newcommand{\umlprovidedinterface}[2][]{%
  \def\tikzumlInterfaceWithPort{tikzumlFalse}%
  \pgfkeys{/tikzuml/providedinterfacerelation/.cd, interface/.initial={}, distance/.initial=\tikzumlProvidedInterfaceDefaultDistance,%
                                                   name/.initial=tikzumlEmpty, width/.initial=\tikzumlProvidedInterfaceDefaultWidth,%
                                                   padding/.initial=\tikzumlProvidedInterfaceDefaultPadding,%
                                                   draw/.initial=\tikzumlDefaultDrawColor, fill/.initial=\tikzumlComponentDefaultFillColor,%
                                                   .unknown/.code={%
                                                     \let\keyname=\pgfkeyscurrentname%
                                                     \let\keyvalue=\pgfkeyscurrentvalue%
                                                     \ifthenelse{\equal{\keyname}{with port}}{%
                                                       \def\tikzumlInterfaceWithPort{tikzumlTrue}%
                                                     }{}%
                                                   }%
  }%
  \pgfkeys{/tikzuml/providedinterfacerelation/.cd, #1}%
  \pgfkeys{/tikzuml/providedinterfacerelation/.cd, interface/.get=\tikzumlProvidedInterfaceLabel,%
                                                   distance/.get=\tikzumlProvidedInterfaceDistance,%
                                                   name/.get=\tikzumlProvidedInterfaceName,%
                                                   width/.get=\tikzumlProvidedInterfaceWidth,%
                                                   padding/.get=\tikzumlProvidedInterfacePadding,%
                                                   draw/.get=\tikzumlProvidedInterfaceDrawColor,%
                                                   fill/.get=\tikzumlProvidedInterfaceFillColor%
  }%
  %
  \ifthenelse{\equal{\tikzumlProvidedInterfaceName}{tikzumlEmpty}}{%
    \edef\tikzumlProvidedInterface@interfacename{#2-west-interface}%
    \edef\tikzumlProvidedInterface@portname{#2-west-port}%
    \edef\tikzumlProvidedInterface@paddingname{#2-west-padding}%
  }{%
    \edef\tikzumlProvidedInterface@interfacename{\tikzumlProvidedInterfaceName}%
    \edef\tikzumlProvidedInterface@portname{\tikzumlProvidedInterfaceName-port}%
    \edef\tikzumlProvidedInterface@paddingname{\tikzumlProvidedInterfaceName-padding}%
  }%
  %
  \edef\tikzumlProvidedInterface@name{#2}%
  %
  \begingroup%
    \def\_{_}\edef\x{\endgroup%
      \def\noexpand\tikzumlProvidedInterface@nodeName{\tikzumlProvidedInterface@name}}\x%
  %
  \begingroup%
    \def\_{_}\edef\x{\endgroup%
      \def\noexpand\tikzumlProvidedInterface@interfacenodeName{\tikzumlProvidedInterface@interfacename}}\x%
  %
  \begingroup%
    \def\_{_}\edef\x{\endgroup%
      \def\noexpand\tikzumlProvidedInterface@portnodeName{\tikzumlProvidedInterface@portname}}\x%
  %
  \begingroup%
    \def\_{_}\edef\x{\endgroup%
      \def\noexpand\tikzumlProvidedInterface@paddingnodeName{\tikzumlProvidedInterface@paddingname}}\x%
  %
  \ifthenelse{\equal{\tikzumlInterfaceWithPort}{tikzumlTrue}}{%
    \node[inner sep=0.5*\tikzumlProvidedInterfaceWidth, rectangle, draw=\tikzumlProvidedInterfaceDrawColor, fill=\tikzumlProvidedInterfaceFillColor] (\tikzumlProvidedInterface@portnodeName) at (\tikzumlProvidedInterface@nodeName.west) {};%
  }{%
    \node[inner sep=0] (\tikzumlProvidedInterface@portnodeName) at (\tikzumlProvidedInterface@nodeName.west) {};%
  }%
  \draw (\tikzumlProvidedInterface@nodeName)+(-\tikzumlProvidedInterfaceDistance,0) node[inner sep=0, text width=\tikzumlProvidedInterfaceWidth, circle, draw=\tikzumlProvidedInterfaceDrawColor, fill=\tikzumlProvidedInterfaceFillColor, name=\tikzumlProvidedInterface@interfacenodeName] {};%
  \node[above] at (\tikzumlProvidedInterface@interfacenodeName.north)
 {\tikzumlProvidedInterfaceLabel};%
  %
  \umlrelation[style={tikzuml connector style}, #1]{\tikzumlProvidedInterface@portnodeName}{\tikzumlProvidedInterface@interfacenodeName}%
  %
  \draw (\tikzumlProvidedInterface@interfacenodeName)+(-\tikzumlProvidedInterfacePadding,0) node[name=\tikzumlProvidedInterface@paddingnodeName] {};%
  %
  % add to fit
  \ifnum\thetikzumlComponentLevel>0%
        \def\tikzumlComponentFitTmp{\csname tikzumlComponentFit\tikzumlComponent@parent @@\tikzumlComponent@fitname\endcsname}%
        \expandafter\xdef\csname tikzumlComponentFit\tikzumlComponent@parent @@\tikzumlComponent@fitname\endcsname{\tikzumlComponentFitTmp (\tikzumlProvidedInterface@paddingnodeName) (\tikzumlProvidedInterface@portnodeName) }%
      \fi%
}%
%
\newlength{\tikzuml@AC@xa}%
\newlength{\tikzuml@AC@ya}%
\newlength{\tikzuml@AC@xb}%
\newlength{\tikzuml@AC@yb}%
\newlength{\tikzuml@AC@xi}%
\newlength{\tikzuml@AC@yi}%
\newlength{\tikzuml@AC@xic}%
\newlength{\tikzuml@AC@yic}%
\newlength{\tikzuml@AC@xio}%
\newlength{\tikzuml@AC@yio}%
\newlength{\tikzuml@AC@AB}%
\newlength{\tikzuml@AC@lambda}%
\newlength{\tikzuml@AC@xtrc}%
\newlength{\tikzuml@AC@ytrc}%
\newlength{\tikzuml@AC@xtlc}%
\newlength{\tikzuml@AC@ytlc}%
\newlength{\tikzuml@AC@xblc}%
\newlength{\tikzuml@AC@yblc}%
\newlength{\tikzuml@AC@xbrc}%
\newlength{\tikzuml@AC@ybrc}%
\newlength{\tikzuml@AC@middleArm}%
%
\newcommand{\umlassemblyconnectorsymbol}[2]{%
  \ifthenelse{\NOT\equal{\tikzumlAssemblyConnectorLabel}{}}{%
  \edef\tikzuml@ACStart@name{#1}%
  \edef\tikzuml@ACEnd@name{#2}%
  \edef\tikzuml@AC@width{\tikzumlAssemblyConnectorWidth}%
  %
  \begingroup%
    \def\_{_}\edef\x{\endgroup%
      \def\noexpand\tikzuml@ACStart@nodeName{\tikzuml@ACStart@name}}\x%
  %
  \begingroup%
    \def\_{_}\edef\x{\endgroup%
      \def\noexpand\tikzuml@ACEnd@nodeName{\tikzuml@ACEnd@name}}\x%
  %
  \begingroup%
    \def\_{_}\edef\x{\endgroup%
      \def\noexpand\tikzuml@ACInterface@nodeName{\tikzumlAssemblyConnectorSymbolName}}\x%
  %
  \pgfextractx{\tikzuml@AC@xa}{\pgfpointanchor{\tikzuml@ACStart@nodeName}{\tikzumlAssemblyConnectorStartAnchor}}%
  \pgfextracty{\tikzuml@AC@ya}{\pgfpointanchor{\tikzuml@ACStart@nodeName}{\tikzumlAssemblyConnectorStartAnchor}}%
  \pgfextractx{\tikzuml@AC@xb}{\pgfpointanchor{\tikzuml@ACEnd@nodeName}{\tikzumlAssemblyConnectorEndAnchor}}%
  \pgfextracty{\tikzuml@AC@yb}{\pgfpointanchor{\tikzuml@ACEnd@nodeName}{\tikzumlAssemblyConnectorEndAnchor}}%
  \pgfmathsetlength{\tikzuml@AC@xi}{0.5*\tikzuml@AC@xa+0.5*\tikzuml@AC@xb}%
  \pgfmathsetlength{\tikzuml@AC@yi}{0.5*\tikzuml@AC@ya+0.5*\tikzuml@AC@yb}%
  \pgfmathsetlength{\tikzuml@AC@AB}{veclen(\tikzuml@AC@xa-\tikzuml@AC@xb,\tikzuml@AC@ya-\tikzuml@AC@yb)}%
  \pgfmathsetlength{\tikzuml@AC@lambda}{0.25*\tikzuml@AC@width/\tikzuml@AC@AB}%
  \pgfmathsetlength{\tikzuml@AC@xic}{\tikzuml@AC@xi-\tikzuml@AC@lambda*(\tikzuml@AC@xb-\tikzuml@AC@xa)}%
  \pgfmathsetlength{\tikzuml@AC@yic}{\tikzuml@AC@yi-\tikzuml@AC@lambda*(\tikzuml@AC@yb-\tikzuml@AC@ya)}%
  \pgfmathsetlength{\tikzuml@AC@xio}{\tikzuml@AC@xi+\tikzuml@AC@lambda*(\tikzuml@AC@xb-\tikzuml@AC@xa)}%
  \pgfmathsetlength{\tikzuml@AC@yio}{\tikzuml@AC@yi+\tikzuml@AC@lambda*(\tikzuml@AC@yb-\tikzuml@AC@ya)}%
  \node[inner sep=0.5*\tikzuml@AC@width] (\tikzuml@ACInterface@nodeName-interface) at (\tikzuml@AC@xi,\tikzuml@AC@yi) {};%
  \node[inner sep=0, text width=\tikzuml@AC@width, circle, draw=\tikzumlAssemblyConnectorDrawColor, fill=\tikzumlAssemblyConnectorFillColor] (\tikzuml@ACInterface@nodeName-io) at (\tikzuml@AC@xio,\tikzuml@AC@yio) {};%
  \begin{scope}%
  \pgfmathsetlength{\tikzuml@AC@xtrc}{\tikzuml@AC@xic-2*\tikzuml@AC@lambda*(\tikzuml@AC@yb-\tikzuml@AC@ya)}%
  \pgfmathsetlength{\tikzuml@AC@ytrc}{\tikzuml@AC@yic+2*\tikzuml@AC@lambda*(\tikzuml@AC@xb-\tikzuml@AC@xa)}%
  \pgfmathsetlength{\tikzuml@AC@xbrc}{\tikzuml@AC@xic+2*\tikzuml@AC@lambda*(\tikzuml@AC@yb-\tikzuml@AC@ya)}%
  \pgfmathsetlength{\tikzuml@AC@ybrc}{\tikzuml@AC@yic-2*\tikzuml@AC@lambda*(\tikzuml@AC@xb-\tikzuml@AC@xa)}%
  \pgfmathsetlength{\tikzuml@AC@xtlc}{\tikzuml@AC@xic-3*\tikzuml@AC@lambda*(\tikzuml@AC@yb-\tikzuml@AC@ya+\tikzuml@AC@xb-\tikzuml@AC@xa)}%
  \pgfmathsetlength{\tikzuml@AC@ytlc}{\tikzuml@AC@yic+3*\tikzuml@AC@lambda*(\tikzuml@AC@xb-\tikzuml@AC@xa+\tikzuml@AC@ya-\tikzuml@AC@yb)}%
  \pgfmathsetlength{\tikzuml@AC@xblc}{\tikzuml@AC@xic+3*\tikzuml@AC@lambda*(\tikzuml@AC@yb-\tikzuml@AC@ya+\tikzuml@AC@xa-\tikzuml@AC@xb)}%
  \pgfmathsetlength{\tikzuml@AC@yblc}{\tikzuml@AC@yic-3*\tikzuml@AC@lambda*(\tikzuml@AC@xb-\tikzuml@AC@xa+\tikzuml@AC@yb-\tikzuml@AC@ya)}%
  \coordinate (\tikzuml@ACInterface@nodeName-trc) at (\tikzuml@AC@xtrc,\tikzuml@AC@ytrc);%
  \coordinate (\tikzuml@ACInterface@nodeName-brc) at (\tikzuml@AC@xbrc,\tikzuml@AC@ybrc);%
  \coordinate (\tikzuml@ACInterface@nodeName-tlc) at (\tikzuml@AC@xtlc,\tikzuml@AC@ytlc);%
  \coordinate (\tikzuml@ACInterface@nodeName-blc) at (\tikzuml@AC@xblc,\tikzuml@AC@yblc);%
  \clip (\tikzuml@ACInterface@nodeName-trc) --  (\tikzuml@ACInterface@nodeName-tlc) -- (\tikzuml@ACInterface@nodeName-blc) -- (\tikzuml@ACInterface@nodeName-brc) -- cycle;%
  \node[inner sep=0, text width=\tikzuml@AC@width, circle, draw=\tikzumlAssemblyConnectorDrawColor, fill=\tikzumlAssemblyConnectorFillColor] (\tikzuml@ACInterface@nodeName-ic) at (\tikzuml@AC@xic,\tikzuml@AC@yic) {};%
  \end{scope}%
  \node[above, font=\tikzumlDefaultFont] at (\tikzuml@ACInterface@nodeName-interface.north)
 {\tikzumlAssemblyConnectorLabel};%
  }{}%
}%
%
\newcommand{\umlassemblyconnector}[3][]{%
  \def\tikzumlAssemblyConnectorWithPort{tikzumlFalse}%
  \def\tikzumlAssemblyConnectorFirstArm{tikzumlFalse}%
  \def\tikzumlAssemblyConnectorSecondArm{tikzumlFalse}%
  \def\tikzumlAssemblyConnectorMiddleArm{tikzumlFalse}%
  \def\tikzumlAssemblyConnectorLastArm{tikzumlFalse}%
  \pgfkeys{/tikzuml/assemblyconnectorrelation/.cd, geometry/.initial=--, interface/.initial={},%
                                                   arm1/.initial={auto}, arm2/.initial={auto},%
                                                   name/.initial=connector-\thetikzumlConnectorNum, width/.initial=1em,%
                                                   anchor1/.initial={}, anchor2/.initial={},%
                                                   draw/.initial=\tikzumlDefaultDrawColor,%
                                                   fill assembly connector/.initial=\tikzumlAssemblyConnectorDefaultFillColor,%
                                                   fill port/.initial=\tikzumlPortDefaultFillColor,%
                                                   .unknown/.code={%
                                                     \let\keyname=\pgfkeyscurrentname%
                                                     \let\keyvalue=\pgfkeyscurrentvalue%
                                                     \ifthenelse{\equal{\keyname}{with port}}{%
                                                       \def\tikzumlAssemblyConnectorWithPort{tikzumlTrue}%
                                                     }{%
                                                       \ifthenelse{\equal{\keyname}{first arm}}{%
                                                         \def\tikzumlAssemblyConnectorFirstArm{tikzumlTrue}%
                                                       }{%
                                                         \ifthenelse{\equal{\keyname}{second arm}}{%
                                                           \def\tikzumlAssemblyConnectorSecondArm{tikzumlTrue}%
                                                         }{%
                                                           \ifthenelse{\equal{\keyname}{middle arm}}{%
                                                             \def\tikzumlAssemblyConnectorMiddleArm{tikzumlTrue}%
                                                           }{%
                                                             \ifthenelse{\equal{\keyname}{last arm}}{%
                                                               \def\tikzumlAssemblyConnectorLastArm{tikzumlTrue}%
                                                             }{%
                                                             }%
                                                           }%
                                                         }%
                                                       }%
                                                     }%
                                                   }%
  }%
  \pgfkeys{/tikzuml/assemblyconnectorrelation/.cd, #1}%
  \pgfkeys{/tikzuml/assemblyconnectorrelation/.cd, geometry/.get=\tikzumlAssemblyConnectorGeometry,%
                                                   name/.get=\tikzumlAssemblyConnectorName,%
                                                   interface/.get=\tikzumlAssemblyConnectorLabel,%
                                                   width/.get=\tikzumlAssemblyConnectorWidth,%
                                                   arm1/.get=\tikzumlAssemblyConnectorStartArm,%
                                                   arm2/.get=\tikzumlAssemblyConnectorEndArm,%
                                                   anchor1/.get=\tikzumlAssemblyConnectorStartAnchorTmp,%
                                                   anchor2/.get=\tikzumlAssemblyConnectorEndAnchorTmp,%
                                                   draw/.get=\tikzumlAssemblyConnectorDrawColor,%
                                                   fill assembly connector/.get=\tikzumlAssemblyConnectorFillColor,%
                                                   fill port/.get=\tikzumlAssemblyConnectorPortFillColor%
  }%
  %
  \edef\tikzumlAssemblyConnectorStart@name{#2}%
  \edef\tikzumlAssemblyConnectorEnd@name{#3}%
  %
  \begingroup%
    \def\_{_}\edef\x{\endgroup%
      \def\noexpand\tikzumlAssemblyConnectorStart@nodeName{\tikzumlAssemblyConnectorStart@name}}\x%
  %
  \begingroup%
    \def\_{_}\edef\x{\endgroup%
      \def\noexpand\tikzumlAssemblyConnectorEnd@nodeName{\tikzumlAssemblyConnectorEnd@name}}\x%
  %
  \begingroup%
    \def\_{_}\edef\x{\endgroup%
      \def\noexpand\tikzumlAssemblyConnectorLabel@nodeName{\tikzumlAssemblyConnectorLabel}}\x%
  %
  \pgfextractx{\tikzuml@AC@xa}{\pgfpointanchor{\tikzumlAssemblyConnectorStart@nodeName}{center}}%
  \pgfextracty{\tikzuml@AC@ya}{\pgfpointanchor{\tikzumlAssemblyConnectorStart@nodeName}{center}}%
  \pgfextractx{\tikzuml@AC@xb}{\pgfpointanchor{\tikzumlAssemblyConnectorEnd@nodeName}{center}}%
  \pgfextracty{\tikzuml@AC@yb}{\pgfpointanchor{\tikzumlAssemblyConnectorEnd@nodeName}{center}}%
  %
  \ifthenelse{\equal{\tikzumlAssemblyConnectorGeometry}{--}}{%
    \ifthenelse{\tikzuml@AC@xb>\tikzuml@AC@xa}{%
      \def\tikzumlAssemblyConnectorStartAnchor{east}%
      \def\tikzumlAssemblyConnectorEndAnchor{west}%
    }{%
      \def\tikzumlAssemblyConnectorStartAnchor{west}%
      \def\tikzumlAssemblyConnectorEndAnchor{east}%
    }
  }{}%
  %
  \ifthenelse{\equal{\tikzumlAssemblyConnectorGeometry}{-|}}{%
    \ifthenelse{\tikzuml@AC@xb>\tikzuml@AC@xa}{%
      \def\tikzumlAssemblyConnectorStartAnchor{east}%
    }{%
      \def\tikzumlAssemblyConnectorStartAnchor{west}%
    }
    \ifthenelse{\tikzuml@AC@yb>\tikzuml@AC@ya}{%
      \def\tikzumlAssemblyConnectorEndAnchor{south}%
    }{%
      \def\tikzumlAssemblyConnectorEndAnchor{north}%
    }
  }{}%
  %
  \ifthenelse{\equal{\tikzumlAssemblyConnectorGeometry}{|-}}{%
    \ifthenelse{\tikzuml@AC@xb>\tikzuml@AC@xa}{%
      \def\tikzumlAssemblyConnectorEndAnchor{west}%
    }{%
      \def\tikzumlAssemblyConnectorEndAnchor{east}%
    }
    \ifthenelse{\tikzuml@AC@yb>\tikzuml@AC@ya}{%
      \def\tikzumlAssemblyConnectorStartAnchor{north}%
    }{%
      \def\tikzumlAssemblyConnectorStartAnchor{south}%
    }
  }{}%
  %
  \ifthenelse{\equal{\tikzumlAssemblyConnectorGeometry}{-|-}}{%
    \ifthenelse{\equal{\tikzumlAssemblyConnectorStartArm}{auto}}{%
      \ifthenelse{\equal{\tikzumlAssemblyConnectorEndArm}{auto}}{%
	\pgfmathsetlength{\tikzuml@AC@middleArm}{0.5 * \tikzuml@AC@xa + 0.5 * \tikzuml@AC@xb}%
      }{%
        \pgfmathsetlength{\tikzuml@AC@middleArm}{\tikzuml@AC@xb+\tikzumlAssemblyConnectorEndArm}%
      }%
    }{%
      \pgfmathsetlength{\tikzuml@AC@middleArm}{\tikzuml@AC@xa+\tikzumlAssemblyConnectorStartArm}%
    }%
    \pgfmathparse{\tikzuml@AC@middleArm>\tikzuml@AC@xa}
    \pgfmathparse{\tikzuml@AC@middleArm>\tikzuml@AC@xb}
    \ifthenelse{\lengthtest{\tikzuml@AC@middleArm>\tikzuml@AC@xa}}{%
      \def\tikzumlAssemblyConnectorStartAnchor{east}%
    }{%
      \def\tikzumlAssemblyConnectorStartAnchor{west}%
    }
    \ifthenelse{\lengthtest{\tikzuml@AC@middleArm>\tikzuml@AC@xb}}{%
      \def\tikzumlAssemblyConnectorEndAnchor{east}%
    }{%
      \def\tikzumlAssemblyConnectorEndAnchor{west}%
    }
  }{}%
  %
  \ifthenelse{\equal{\tikzumlAssemblyConnectorGeometry}{|-|}}{%
    \ifthenelse{\equal{\tikzumlAssemblyConnectorStartArm}{auto}}{%
      \ifthenelse{\equal{\tikzumlAssemblyConnectorEndArm}{auto}}{%
	\pgfmathsetlength{\tikzuml@AC@middleArm}{0.5 * \tikzuml@AC@ya + 0.5 * \tikzuml@AC@yb}%
      }{%
        \pgfmathsetlength{\tikzuml@AC@middleArm}{\tikzuml@AC@yb+\tikzumlAssemblyConnectorEndArm}%
      }%
    }{%
      \pgfmathsetlength{\tikzuml@AC@middleArm}{\tikzuml@AC@ya+\tikzumlAssemblyConnectorStartArm}%
    }%
    \ifthenelse{\tikzuml@AC@middleArm>\tikzuml@AC@ya}{%
      \def\tikzumlAssemblyConnectorStartAnchor{north}%
    }{%
      \def\tikzumlAssemblyConnectorStartAnchor{south}%
    }
    \ifthenelse{\tikzuml@AC@middleArm>\tikzuml@AC@yb}{%
      \def\tikzumlAssemblyConnectorEndAnchor{north}%
    }{%
      \def\tikzumlAssemblyConnectorEndAnchor{south}%
    }
  }{}%
  %
  \ifthenelse{\equal{\tikzumlAssemblyConnectorStartAnchorTmp}{}}{%
  }{%
    \def\tikzumlAssemblyConnectorStartAnchor{\tikzumlAssemblyConnectorStartAnchorTmp}%
  }%
  \ifthenelse{\equal{\tikzumlAssemblyConnectorEndAnchorTmp}{}}{%
  }{%
    \def\tikzumlAssemblyConnectorEndAnchor{\tikzumlAssemblyConnectorEndAnchorTmp}%
  }%
  %
  \node[inner sep=0] (\tikzumlAssemblyConnectorStart@nodeName-\tikzumlAssemblyConnectorLabel@nodeName-port-tmp) at (\tikzumlAssemblyConnectorStart@nodeName.\tikzumlAssemblyConnectorStartAnchor) {};%
  \node[inner sep=0] (\tikzumlAssemblyConnectorEnd@nodeName-\tikzumlAssemblyConnectorLabel@nodeName-port-tmp) at (\tikzumlAssemblyConnectorEnd@nodeName.\tikzumlAssemblyConnectorEndAnchor) {};%
  %
  \umlrelation[style={tikzuml connector style}, #1]{\tikzumlAssemblyConnectorStart@nodeName-\tikzumlAssemblyConnectorLabel@nodeName-port-tmp}{\tikzumlAssemblyConnectorEnd@nodeName-\tikzumlAssemblyConnectorLabel@nodeName-port-tmp}%
  %
  \ifthenelse{\equal{\tikzumlAssemblyConnectorWithPort}{tikzumlTrue}}{%
    \node[inner sep=0.5*\tikzumlAssemblyConnectorWidth, rectangle, draw=\tikzumlAssemblyConnectorDrawColor, fill=\tikzumlAssemblyConnectorPortFillColor] (\tikzumlAssemblyConnectorStart@nodeName-\tikzumlAssemblyConnectorLabel@nodeName-port) at (\tikzumlAssemblyConnectorStart@nodeName-\tikzumlAssemblyConnectorLabel@nodeName-port-tmp) {};%
    \node[inner sep=0.5*\tikzumlAssemblyConnectorWidth, rectangle, draw=\tikzumlAssemblyConnectorDrawColor, fill=\tikzumlAssemblyConnectorPortFillColor] (\tikzumlAssemblyConnectorEnd@nodeName-\tikzumlAssemblyConnectorLabel@nodeName-port) at (\tikzumlAssemblyConnectorEnd@nodeName-\tikzumlAssemblyConnectorLabel@nodeName-port-tmp) {};%
  }{%
    \node[inner sep=0] (\tikzumlAssemblyConnectorStart@nodeName-\tikzumlAssemblyConnectorLabel@nodeName-port) at (\tikzumlAssemblyConnectorStart@nodeName.\tikzumlAssemblyConnectorStartAnchor) {};%
    \node[inner sep=0] (\tikzumlAssemblyConnectorEnd@nodeName-\tikzumlAssemblyConnectorLabel@nodeName-port) at (\tikzumlAssemblyConnectorEnd@nodeName.\tikzumlAssemblyConnectorEndAnchor) {};%
  }%
  %
  \addtocounter{tikzumlRelationNum}{-1}%
  \ifthenelse{\equal{\tikzumlAssemblyConnectorName}{connector-\thetikzumlConnectorNum}}{%
    \edef\tikzumlAssemblyConnectorName{relation-\thetikzumlRelationNum}%
    \edef\tikzumlAssemblyConnectorSymbolName{\tikzumlAssemblyConnectorLabel@nodeName}%
  }{%
    \edef\tikzumlAssemblyConnectorSymbolName{\tikzumlAssemblyConnectorName}%
  }%
  %
  \stepcounter{tikzumlRelationNum}%
  %
  \ifthenelse{\equal{\tikzumlAssemblyConnectorGeometry}{--}}{%
    \umlassemblyconnectorsymbol{\tikzumlAssemblyConnectorStart@nodeName}{\tikzumlAssemblyConnectorEnd@nodeName}%
  }{%
    \ifthenelse{\equal{\tikzumlAssemblyConnectorGeometry}{-|}}{%
      \ifthenelse{\equal{\tikzumlAssemblyConnectorFirstArm}{tikzumlTrue}}{%
        \umlassemblyconnectorsymbol{\tikzumlAssemblyConnectorStart@nodeName}{\tikzumlAssemblyConnectorName-2}%
      }{%
        \umlassemblyconnectorsymbol{\tikzumlAssemblyConnectorName-2}{\tikzumlAssemblyConnectorEnd@nodeName}%
      }%
    }{%
      \ifthenelse{\equal{\tikzumlAssemblyConnectorGeometry}{|-}}{%
        \ifthenelse{\equal{\tikzumlAssemblyConnectorFirstArm}{tikzumlTrue}}{%
          \umlassemblyconnectorsymbol{\tikzumlAssemblyConnectorStart@nodeName}{\tikzumlAssemblyConnectorName-2}%
        }{%
          \umlassemblyconnectorsymbol{\tikzumlAssemblyConnectorName-2}{\tikzumlAssemblyConnectorEnd@nodeName}%
        }%
      }{%
        \ifthenelse{\equal{\tikzumlAssemblyConnectorGeometry}{-|-}}{%
          \ifthenelse{\equal{\tikzumlAssemblyConnectorFirstArm}{tikzumlTrue}}{%
            \umlassemblyconnectorsymbol{\tikzumlAssemblyConnectorStart@nodeName}{\tikzumlAssemblyConnectorName-2}%
          }{%
            \ifthenelse{\equal{\tikzumlAssemblyConnectorLastArm}{tikzumlTrue}}{%
              \umlassemblyconnectorsymbol{\tikzumlAssemblyConnectorName-4}{\tikzumlAssemblyConnectorEnd@nodeName}%
            }{%
              \umlassemblyconnectorsymbol{\tikzumlAssemblyConnectorName-2}{\tikzumlAssemblyConnectorName-4}%
            }%
          }%
        }{%
          \ifthenelse{\equal{\tikzumlAssemblyConnectorGeometry}{|-|}}{%
            \ifthenelse{\equal{\tikzumlAssemblyConnectorFirstArm}{tikzumlTrue}}{%
              \umlassemblyconnectorsymbol{\tikzumlAssemblyConnectorStart@nodeName}{\tikzumlAssemblyConnectorName-2}%
            }{%
              \ifthenelse{\equal{\tikzumlAssemblyConnectorLastArm}{tikzumlTrue}}{%
                \umlassemblyconnectorsymbol{\tikzumlAssemblyConnectorName-4}{\tikzumlAssemblyConnectorEnd@nodeName}%
              }{%
                \umlassemblyconnectorsymbol{\tikzumlAssemblyConnectorName-2}{\tikzumlAssemblyConnectorName-4}%
              }%
            }%
          }{}%
        }%
      }%
    }%
  }%
  \stepcounter{tikzumlConnectorNum}%
}%
%
% shortcuts of \umlassemblyconnector
\newcommand{\umlHVassemblyconnector}[3][]{%
  \pgfkeys{/tikzuml/HVassemblyconnector/.cd,%
           .unknown/.code={%
             \let\keyname=\pgfkeyscurrentname%
             \let\keyvalue=\pgfkeyscurrentvalue%
             \ifthenelse{\equal{\keyname}{geometry}}{%
               \errmessage{TIKZUML ERROR : in umlHVassemblyconnector, forbidden option geometry}%
             }{}%
           }}%
  \pgfkeys{/tikzuml/HVassemblyconnector/.cd, #1}%
  \umlassemblyconnector[geometry=-|, #1]{#2}{#3}%
}%
%
\newcommand{\umlVHassemblyconnector}[3][]{%
  \pgfkeys{/tikzuml/VHassemblyconnector/.cd,%
           .unknown/.code={%
             \let\keyname=\pgfkeyscurrentname%
             \let\keyvalue=\pgfkeyscurrentvalue%
             \ifthenelse{\equal{\keyname}{geometry}}{%
        \errmessage{TIKZUML ERROR : in umlVHassemblyconnector, forbidden option geometry}%
      }{}%
    }%
  }%
  \pgfkeys{/tikzuml/VHassemblyconnector/.cd, #1}%
  \umlassemblyconnector[geometry=|-, #1]{#2}{#3}%
}%
%
\newcommand{\umlHVHassemblyconnector}[3][]{%
  \pgfkeys{/tikzuml/HVHassemblyconnector/.cd,%
           .unknown/.code={%
             \let\keyname=\pgfkeyscurrentname%
             \let\keyvalue=\pgfkeyscurrentvalue%
             \ifthenelse{\equal{\keyname}{geometry}}{%
               \errmessage{TIKZUML ERROR : in umlHVHassemblyconnector, forbidden option geometry}%
             }{}%
           }}%
  \pgfkeys{/tikzuml/HVHassemblyconnector/.cd, #1}%
  \umlassemblyconnector[geometry=-|-, #1]{#2}{#3}%
}%
%
\newcommand{\umlVHVassemblyconnector}[3][]{%
  \pgfkeys{/tikzuml/VHVassemblyconnector/.cd,%
           .unknown/.code={%
             \let\keyname=\pgfkeyscurrentname%
             \let\keyvalue=\pgfkeyscurrentvalue%
             \ifthenelse{\equal{\keyname}{geometry}}{%
               \errmessage{TIKZUML ERROR : in umlVHVassemblyconnector, forbidden option geometry}%
             }{}%
           }}%
  \pgfkeys{/tikzuml/VHVassemblyconnector/.cd, #1}%
  \umlassemblyconnector[geometry=|-|, #1]{#2}{#3}%
}%
%
\newcommand{\umlport}[3][]{%
  \pgfkeys{/tikzuml/port/.cd, draw/.initial=\tikzumlDefaultDrawColor, fill/.initial=\tikzumlPortDefaultFillColor,%
                              width/.initial=\tikzumlPortDefaultWidth,%
                              .unknown/.code={%
                                \let\keyname=\pgfkeyscurrentname%
                                \let\keyvalue=\pgfkeyscurrentvalue%
                                \errmessage{TIKZUML ERROR : in umlport forbidden option \keyname}%
                              }%
  }%
  \pgfkeys{/tikzuml/port/.cd, #1}%
  \pgfkeys{/tikzuml/port/.cd, width/.get=\tikzumlPortWidth,%
                              draw/.get=\tikzumlPortDrawColor, fill/.get=\tikzumlPortFillColor}%
  \edef\tikzumlPort@name{#2}%
  \edef\tikzumlPort@anchor{#3}%
  \begingroup%
    \def\_{_}\edef\x{\endgroup%
      \def\noexpand\tikzumlPort@nodeName{\tikzumlPort@name}}\x%
  %
  \node[inner sep=0.5*\tikzumlPortWidth, rectangle, draw=\tikzumlPortDrawColor, fill=\tikzumlPortFillColor] (\tikzumlPort@nodeName-\tikzumlPort@anchor-port) at (\tikzumlPort@nodeName.\tikzumlPort@anchor) {};%
}%
%
\newcommand{\umldelegateconnector}[3][]{%
  \def\tikzumlDelegateConnectorWithStartPort{tikzumlFalse}%
  \def\tikzumlDelegateConnectorWithEndPort{tikzumlFalse}%
  \pgfkeys{/tikzuml/delegateconnector/.cd,
           .unknown/.code={%
             \let\keyname=\pgfkeyscurrentname%
             \let\keyvalue=\pgfkeyscurrentvalue%
             \ifthenelse{\equal{\keyname}{stereo}}{%
               \errmessage{TIKZUML ERROR : in umldelegateconnector, forbidden option stereo}%
             }{}%
           }}%
  \pgfkeys{/tikzuml/delegateconnector/.cd, #1}%
  \umlrelation[style={tikzuml connector style}, stereo=delegate, #1]{#2}{#3}%
}%
%
% shortcuts of \umldelegateconnector
\newcommand{\umlHVdelegateconnector}[3][]{%
  \pgfkeys{/tikzuml/HVdelegateconnector/.cd,%
           .unknown/.code={%
             \let\keyname=\pgfkeyscurrentname%
             \let\keyvalue=\pgfkeyscurrentvalue%
             \ifthenelse{\equal{\keyname}{geometry}\OR\equal{\keyname}{stereo}}{%
               \errmessage{TIKZUML ERROR : in umlHVdelegateconnector, forbidden option \keyname}%
             }{}%
           }}%
  \pgfkeys{/tikzuml/HVdelegateconnector/.cd, #1}%
  \umldelegateconnector[geometry=-|, #1]{#2}{#3}%
}%
%
\newcommand{\umlVHdelegateconnector}[3][]{%
  \pgfkeys{/tikzuml/VHdelegateconnector/.cd,%
           .unknown/.code={%
             \let\keyname=\pgfkeyscurrentname%
             \let\keyvalue=\pgfkeyscurrentvalue%
             \ifthenelse{\equal{\keyname}{geometry}\OR\equal{\keyname}{stereo}}{%
               \errmessage{TIKZUML ERROR : in umlVHdelegateconnector, forbidden option \keyname}%
             }{}%
            }}%
  \pgfkeys{/tikzuml/VHdelegateconnector/.cd, #1}%
  \umldelegateconnector[geometry=|-, #1]{#2}{#3}%
}%
%
\newcommand{\umlHVHdelegateconnector}[3][]{%
  \pgfkeys{/tikzuml/HVHdelegateconnector/.cd,%
           .unknown/.code={%
             \let\keyname=\pgfkeyscurrentname%
             \let\keyvalue=\pgfkeyscurrentvalue%
             \ifthenelse{\equal{\keyname}{geometry}\OR\equal{\keyname}{stereo}}{%
               \errmessage{TIKZUML ERROR : in umlHVHdelegateconnector, forbidden option \keyname}%
             }{}%
           }}%
  \pgfkeys{/tikzuml/HVHdelegateconnector/.cd, #1}%
  \umldelegateconnector[geometry=-|-, #1]{#2}{#3}%
}%
%
\newcommand{\umlVHVdelegateconnector}[3][]{%
  \pgfkeys{/tikzuml/VHVdelegateconnector/.cd,%
           .unknown/.code={%
             \let\keyname=\pgfkeyscurrentname%
             \let\keyvalue=\pgfkeyscurrentvalue%
             \ifthenelse{\equal{\keyname}{geometry}\OR\equal{\keyname}{stereo}}{%
               \errmessage{TIKZUML ERROR : in umlVHVdelegateconnector, forbidden option \keyname}%
             }{}%
           }}%
  \pgfkeys{/tikzuml/VHVdelegateconnector/.cd, #1}%
  \umldelegateconnector[geometry=|-|, #1]{#2}{#3}%
}%
%%% End of tikz-uml.sty
%%%%%%%%%%%%%%%%%%%%%%%%%%%%%%%%%%%%%%%%%%
