# Supplementary material for: An empirical evaluation of a novel domain-specific language – modelling vehicle routing problems with Athos
Source: Empir Softw Eng. 2022 Sep 23;27(7):180. doi: 10.1007/s10664-022-10210-w (PMC9510508; doi:10.1007/s10664-022-10210-w)
Supplement: Supplementary file 1 — (ZIP 5.81 MB) [file 10664_2022_10210_MOESM1_ESM.zip › graveyard.tex]

Figure~\ref{fig:expDistribution} illustrates the distribution of the experience participants of both surveys had: In the first study group, almost 80~\% had less than two years of programming experience in general. Slightly over 80~\% had less than two years of experience with the Java language. Around 40\% of the first study group even had less than one year of Java experience. Only a very small percentage started programming more than four years prior to the study. Hence, it seems safe to say that participants of the first survey had only just started their programming career and thus only limited experience in Java or any other general-purpose programming language.   

The study was conducted among two separate groups of students enrolled at Technische Hochschule Mittelhessen (THM) in Hesse, Germany. The first survey took place within the scope of the \textquote{Operations Management} module which is part of the bachelor curriculum for Information Systems (IS) offered at the THM campus in Friedberg. The second survey was undertaken among software-engineering students who attended the \textquote{Model Driven Software Development} module offered by THM's dual study branch based in Wetzlar.

On average, participants of the first survey group had experience with two to three programming languages (mean ($\mu$) = 2.6, median ($\bar{x}$) = 2). Participants of the second survey had used an average of five different programming languages ($\mu = 5.27, \bar{x}=5)$. In both groups Java was the predominant programming language: In both groups, around 98~\% of the students that gave information on this subject had used Java before. Another similarity is that in both groups SQL emerged as the second most used language. However, while in the first group only 60 of 106 (56.6~\%) participants stated to have used SQL before, in the second group 38 of 41 (92.7~\%) participants claimed to have used SQL. 


% F I G U R E S
\begin{figure}
\begin{flushleft}
\begin{tikzpicture}
\begin{axis}[
xbar,
ytick = data,
tickwidth=0,
height=0.4\textwidth,
width=\textwidth,
enlarge y limits=0.2,
xmin = 0,
symbolic y coords = {JavaScript,SQL,Java},
nodes near coords,
axis x line = none,
bar width=4mm,
y axis line style={opacity = 0}
] 
\addplot coordinates{(92.7,SQL)(82.9,JavaScript)(97.6,Java)};
\addplot coordinates{(56.6,SQL)(17.9,JavaScript)(98.1,Java)};
\end{axis}
\end{tikzpicture}
\caption{Adoption percentages for the three most adopted languages of both survey groups}
\label{fig:expDistribution}
\end{flushleft}
\end{figure}

%%%%%%%


\begin{figure}
\begin{flushleft}
\begin{tikzpicture}
\begin{axis}[ybar,symbolic x coords ={< 1, 1 -- 2, 2 -- 3, 3 -- 4, 4 -- 5, > 5}, 
             width=1\textwidth,
             height=.6\textwidth,
             xtick=data,
             nodes near coords style={/pgf/number format/.cd, precision=0},
             nodes near coords,
             nodes near coords align={vertical},
             ymin=0,
             ymax=55,
             bar width=.32cm,
             legend style={at={(0.98,.98)},
                anchor=north east, legend columns=-1
             },
             xlabel={Years of experience},
             ylabel={\%},
             y label style={at={(axis description cs:0.025,.5)},rotate=90,anchor=south},
             ]
\addplot[fill=gray, postaction={pattern=north east lines,  pattern color=white}] coordinates{
        (< 1, 36.8)
        (1 -- 2, 41.5)
        (2 -- 3, 13.2)
        (3 -- 4, 0.0)
        (4 -- 5, 3.8)
        (> 5, 4.7)
    };
\addplot[fill=gray!70, postaction={pattern=north east lines,  pattern color=white}] coordinates{
        (< 1, 40.2)
        (1 -- 2, 43.1)
        (2 -- 3, 10.8)
        (3 -- 4, 2.0)
        (4 -- 5, 2.0)
        (> 5, 4.7)
    };
\addplot[fill=gray,postaction={
        pattern=north west lines
    }] coordinates{
        (< 1, 2.4)
        (1 -- 2, 17.1)
        (2 -- 3, 31.7)
        (3 -- 4, 0)
        (4 -- 5, 22.0)
        (> 5, 26.8)
};
\addplot[fill=gray!70,postaction={
        pattern=north west lines,
    }] coordinates{
        (< 1, 0.0)
        (1 -- 2, 25.0)
        (2 -- 3, 22.5)
        (3 -- 4, 10.0)
        (4 -- 5, 20.0)
        (> 5, 22.5)
};
\legend{General I, Java I, General II, Java II};
\end{axis}
\end{tikzpicture}
\caption{Distribution of participants' years of experience in general and Java programming (values rounded to the nearest integer)}
\label{fig:expDistribution}
\end{flushleft}
\end{figure}


%%% H O R I Z O N T A L   S T A C K E D   B A R   C H A R T %%%%%%%%%%%%%%
\begin{figure}
\begin{tikzpicture}
\begin{axis}[xbar stacked, 
             cycle list name=benCycleList,
             legend style={
                legend columns=2,
                at={(xticklabel cs:0.5)},
                anchor=north,
                draw=none
             },
             area legend,
             bar width=25pt, 
             nodes near coords,
             anchor=north,
             enlarge y limits=0.6,
             enlarge x limits=0.04,
             symbolic y coords={Survey II, Survey I},
             ytick=data,
             xtick={0,10,20,30,40,50,60,70,80,90,100},
             width=\textwidth,
             height=.35\textwidth]
% Very poor
\addplot+[xbar] plot coordinates{(2.8,Survey I) (0.0,Survey II)}; % Poor
\addplot+[xbar] plot coordinates{(33.0,Survey I) (2.4,Survey II)};
% Fair
\addplot+[xbar] plot coordinates{(57.6,Survey I) (31.7,Survey II)};
% Good
\addplot+[xbar] plot coordinates{(6.6,Survey I) (65.9,Survey II)};
\legend{< 1, 1 -- 2, 2 -- 3, 3 -- 4, 4--5, > 5};
\end{axis}
\end{tikzpicture}
\end{figure}
%

%%%%%%%
% TABLE
{\setlength{\tabcolsep}{3pt}
\ctable[cap=Statistics on learnablity results,
        caption=Statistical overview on results of questions related to learnability,
        pos=t]{lrrrrrrrr}{\tnote[a]{$n=63$}
                          \tnote[b]{$n=55$}}{
  \toprule  
& \multicolumn{4}{c}{Survey I} & \multicolumn{4}{c}{Survey II}    \\ \cmidrule(lr){2-5}\cmidrule(lr){6-9}
 & \multicolumn{2}{c}{First} & \multicolumn{2}{c}{Second}   &
 \multicolumn{2}{c}{First} &
 \multicolumn{2}{c}{Second}
 \\ \cmidrule(lr){2-3} \cmidrule(lr){4-5} \cmidrule(lr){6-7} \cmidrule(lr){8-9}
         & \multicolumn{1}{c}{Athos\tmark[a]}  
         & \multicolumn{1}{c}{JSprit\tmark[b]} & \multicolumn{1}{c}{Athos\tmark[b]} & \multicolumn{1}{c}{JSprit\tmark[a]} & 
         \multicolumn{1}{c}{Athos}  & 
         \multicolumn{1}{c}{JSprit} & 
         \multicolumn{1}{c}{Athos} & 
         \multicolumn{1}{c}{JSprit}\\
%---------
Q01NW                  &       & & & & & & &\\
-Smp. Mean ($\bar{x}$) & 2.381  & 1.273 & 1.455  & 0.476\\
-Smp. Var. ($s^2$)     &18.433 & 10.387 & 12.66 & 2.995\\
\bottomrule
}
}


%%%
\ctable[cap=Two-tailed significance tests on learnability results applied as first,
        caption=Two-tailed significance tests on results of questions related to learnability when method was applied first,pos=htb]{lrrrlrl}{}{
\toprule
Question & t & v &Acceptance region & Reject? & $p$-value & Superior\\\midrule
Q01NW & 1.597 & v & -1.981 $\leq$ t  $\leq$ 1.981 & No & 0.113 & Athos\\\bottomrule
}
%%%%%%%%%%%%%%%%%%%%%%%
\ctable[cap=Two-tailed significance tests on learnability results applied as second,
        caption=One-tailed significance tests on results of questions related to learnability when method was applied second,pos=htb]{lrrrlrl}{}{
\toprule
Question & $t$ & $v$ & Acceptance region & Reject? & $p$-value & Superior\\\midrule
Q01NW  & 1.858 & 76 &  -1.992 $\leq$ t  $\leq$ 1.992 & No & 0.067 & Athos\\\bottomrule
}

\ctable[cap=Mann-Whitney U test results for learnability,
        caption=Results of the Mann-Whitney U test for the learnability aspect,pos=htb]{llllll}{}{
\toprule
         &\multicolumn{2}{c}{Rank sum} & & & \\ \cmidrule(lr){2-3}
Question & Athos & JSprit & U & z & $p$-value\\\midrule
Q01NW & 3924 & 3097 & 1557 &-0.947 & 0.344  \\ \bottomrule
}


%%%%%%%%%%%%%%%%%%%%%%%%%%%%%%%%%%%%%%%%%%%%%%%%%%%%%%%%%%%%%%%%%%%%%%%%%%%
% PROCESS DIAGRAM PICTURE
%%%%%%%%%%%%%%%%%%%%%%%%%%%%%%%%%%%%%%%%%%%%%%%%%%%%%%%%%%%%%%%%%%%%%%%%%%%
\pgfdeclarelayer{bg}
\pgfsetlayers{bg,main}
\begin{figure}
\begin{flushleft}
\begin{tikzpicture}[
	 node distance=0.75cm and 0.56cm,
	 tA/.style={>={Triangle[scale=0.7]},line width=1.0pt,rounded corners},
	 arrowThin/.style={>={Triangle[length=3mm,width=5mm]},line width=2mm,draw=gray!50},
	arrowBroad/.style={>={Triangle[length=3mm,width=26mm]},line width=11mm,draw=gray!50},
	 evPhase/.style={fill=gray!40},
   evStep/.style={rectangle, rounded corners=0.9mm, draw=black,fill=black!10!white,inner sep=.5mm, minimum height=10mm, minimum width=13mm,
	                text width=18mm, font=\fontsize{8pt}{8pt}\selectfont, align=center},
	 infoLbl/.style={rectangle,rounded corners,align=center, font=\fontsize{8pt}{8pt}\selectfont, fill=gray!10,}]	
% PRE-PREPARATION
\node[evStep](domainSelection){Problem scope definition};
\node[evStep](surveyToolSelection)[right=of domainSelection]{Selection of survey tool};
\node[evStep](taskDefinition)[right=of surveyToolSelection]{Definition of questions};
\node[evStep](questionTest)[right=of taskDefinition]{Testing of questions};
\node[evStep](learningMaterialCreation)[right=of questionTest]{Create learning material};
% PREPARATION									
\node[evStep](introduction)[below=of domainSelection, yshift=-5mm]{Introduction to VRPs};
\node[evStep](introductionJSprit)[right=of introduction]{Introduction to JSprit};
\node[evStep](introductionAthos)[right=of introductionJSprit]{Introduction to Athos};
\node[evStep](randomisation)[right=of introductionAthos]{Randomised splitting};
% EXECUTION
\node[evStep](infCons1)[below=of introduction, yshift=-5mm]{Informed Consent};
\node[evStep](infCons2)[below=of infCons1, yshift=-2mm]{Informed Consent};
\node[evStep](progHist1)[right=of infCons1]{Programming background};
\node[evStep](progHist2)[right=of infCons2]{Programming background};
\node[evStep](athosFirst)[right=of progHist1]{Athos section};
\node[evStep](jspritFirst)[right=of progHist2]{JSprit section};
\node[evStep](jspritSecond)[right=of athosFirst]{JSprit section};
\node[evStep](athosSecond)[right=of jspritFirst]{Athos section};
\node[evStep](opinion1)[right=of jspritSecond]{Opinion};
\node[evStep](opinion2)[right=of athosSecond]{Opinion};
% ANALYSIS
\node[evStep](answerEvaluation)[below=of infCons2,yshift=-10mm]{Evaluation of answers};
\node[evStep](removeNonAttempters)[right=of answerEvaluation]{Remove Non-Attempters};
\node[evStep](transformData)[right=of removeNonAttempters]{Transform Data};
\node[evStep](statisticalAnalysis)[right=of transformData]{Statistical analysis};
\node[evStep](reportCreation)[right=of statisticalAnalysis]{Creation of reports};
% Arrows pre-preparation
\draw[arrowThin,->](domainSelection)--(surveyToolSelection);
\draw[arrowThin,->](surveyToolSelection)--(taskDefinition);
\draw[arrowThin,->](taskDefinition)--(questionTest);
\draw[arrowThin,->](questionTest)--(learningMaterialCreation);
% Arrows preparation
\draw[arrowThin,->](introduction)--(introductionJSprit);
\draw[arrowThin,->](introductionJSprit)--(introductionAthos);
\draw[arrowThin,->](introductionAthos)--(randomisation);
% Arrows execution
\draw[arrowThin,->](infCons1)--(progHist1);
\draw[arrowThin,->](infCons2)--(progHist2);
\draw[arrowThin,->](progHist1)--(athosFirst);
\draw[arrowThin,->](progHist2)--(jspritFirst);
\draw[arrowThin,->](athosFirst)--(jspritSecond);
\draw[arrowThin,->](jspritFirst)--(athosSecond);
\draw[arrowThin,->](jspritSecond)--(opinion1);
\draw[arrowThin,->](athosSecond)--(opinion2);
% Arrows analysis
\draw[arrowThin,->](answerEvaluation)--(removeNonAttempters);
\draw[arrowThin,->](removeNonAttempters)--(transformData);
\draw[arrowThin,->](transformData)--(statisticalAnalysis);
\draw[arrowThin,->](statisticalAnalysis)--(reportCreation);

\path let \p1=(infCons1.west), \p2=(opinion1.east) in 
   node[infoLbl, fill=gray!27,minimum width={\x2 - \x1}, inner sep=0,
	below=.85 of infCons1.west, anchor=west]{\textbf{FbAf} (Friedberg, Athos first); \textbf{WzAf} (Wetzlar, Athos first)};

\path let \p1=(infCons2.west), \p2=(opinion2.east) in 
   node[infoLbl, fill=gray!27,minimum width={\x2 - \x1}, inner sep=0,
	below=.85 of infCons2.west, anchor=west]{\textbf{FbJf} (Friedberg, JSprit first); \textbf{WzJf} (Wetzlar, JSprit first)};


\def\mySpaceAbove{6}
\def\mySpaceLeft{2}
% BACKGROUND
\begin{pgfonlayer}{bg}
\path let \p1=(introduction.north west), \p2=(randomisation.south east), \p3=(infCons1.north west), \p4=(opinion2.south east) in 
   node[name=phaseBgd1, infoLbl, minimum width={\x4 + 2 * \mySpaceLeft mm - \x3 }, minimum height = \y1 - \y2 + 1.33333 * \mySpaceAbove mm, inner sep=0,
	above left=\mySpaceAbove mm and \mySpaceLeft mm of introduction.north west, anchor=north west]{};
\node[anchor=north west](infoLbl1Txt) at (phaseBgd1.north west)[yshift=-0.5mm,xshift=.3mm]{Preparation:};
%
\path let \p1=(infCons1.north west), \p2=(opinion2.south east), \p3=(infCons1.north west), \p4=(opinion2.south east) in 
   node[name=phaseBgd2, infoLbl, minimum width={\x4 + 2 * \mySpaceLeft mm - \x3 }, minimum height = \y1 - \y2 + 1.33333 * 1.6*\mySpaceAbove mm, inner sep=0,
	above left=\mySpaceAbove mm and \mySpaceLeft mm of infCons1.north west, anchor=north west]{};
\node[anchor=north west](infoLbl2Txt) at (phaseBgd2.north west)[yshift=-0.5mm,xshift=.3mm]{Execution:};
%
\path let \p1=(answerEvaluation.north west), \p2=(reportCreation.south east), \p3=(infCons1.north west), \p4=(opinion2.south east) in 
   node[name=phaseBgd3, infoLbl, minimum width={\x4 + 2 * \mySpaceLeft mm - \x3 }, minimum height = \y1 - \y2 + 1.33333 * \mySpaceAbove mm, inner sep=0,
	above left=\mySpaceAbove mm and \mySpaceLeft mm of answerEvaluation.north west, anchor=north west]{};
\node[anchor=north west](infoLbl3Txt) at (phaseBgd3.north west)[yshift=-0.5mm,xshift=.3mm]{Analysis:};
%
\path let \p1=(domainSelection.north west), \p2=(learningMaterialCreation.south east), \p3=(infCons1.north west), \p4=(opinion2.south east) in 
   node[name=phaseBgd0, infoLbl, minimum width={\x4 + 2 * \mySpaceLeft mm - \x3 }, minimum height = \y1 - \y2 + 1.33333 * \mySpaceAbove mm, inner sep=0,
	above left=\mySpaceAbove mm and \mySpaceLeft mm of domainSelection.north west, anchor=north west]{};
\node[anchor=north west](infoLbl0Txt) at (phaseBgd0.north west)[yshift=-0.5mm,xshift=.3mm]{Pre-Preparation:};
%
\draw[arrowBroad,->](phaseBgd0.south)--(phaseBgd1.north);
\draw[arrowBroad,->](phaseBgd1.south)--(phaseBgd2.north);
\draw[arrowBroad,->](phaseBgd2.south)--(phaseBgd3.north);
\end{pgfonlayer}
\end{tikzpicture}
\caption{Approach to execution of the DSL evaluation}
\label{fig:methodology}
\end{flushleft}
\end{figure}


{\small
\begin{tabular}{|l|p{5.5cm}|c|c|c|}
\hline
Category &Question & Network & Agent & Metric \\
\hline
\multirow{3}{*}{Learn} & Q01: Syntactically correct statements & Yes & No & No \\
%
 & Q02: Nonsense statements & Yes & No & No \\
%
 & Q03: Program with given result & Yes & No & No \\ 
%
\hline
\multirow{5}{*}{Perceive} & Q04: Sensible result & Yes & No & No \\
%
& Q05: Identify language constructs & Yes & Yes & Yes \\
%
& Q06: Programs with equal result & Yes & Yes & No \\
%
& Q07: Associate semantic to element & Yes & Yes & Yes \\
%
& Q08: Recognise based on comment & Yes & Yes & Yes \\
%
\hline
\multirow{3}{*}{Evolve} & Q09: Add functionality & Yes & No & Yes \\
& Q10: Remove functionality & Yes & Yes & Yes \\
& Q11: Change functionality & Yes & Yes & Yes \\
\hline
\end{tabular}
}


\pgfdeclarelayer{bg}
\pgfsetlayers{bg,main}
\begin{figure}
\begin{flushleft}
\begin{tikzpicture}[
	 node distance=0.75cm and 0.56cm,
	 tA/.style={>={Triangle[scale=0.7]},line width=1.0pt,rounded corners},
	 arrowThin/.style={>={Triangle[length=3mm,width=5mm]},line width=2mm,draw=gray!50},
	arrowBroad/.style={>={Triangle[length=3mm,width=26mm]},line width=11mm,draw=gray!50},
	 evPhase/.style={fill=gray!40},
   evStep/.style={rectangle, rounded corners=0.9mm, draw=black,fill=black!10!white,inner sep=.5mm, minimum height=10mm, minimum width=13mm,
	                text width=18mm, font=\fontsize{8pt}{8pt}\selectfont, align=center},
	 infoLbl/.style={rectangle,rounded corners,align=center, font=\fontsize{8pt}{8pt}\selectfont, fill=gray!10,}]	
% PRE-PREPARATION
\node[evStep](domainSelection){Problem scope definition};
\node[evStep](surveyToolSelection)[right=of domainSelection]{Selection of survey tool};
\node[evStep](taskDefinition)[right=of surveyToolSelection]{Definition of questions};
\node[evStep](questionTest)[right=of taskDefinition]{Testing of questions};
\node[evStep](learningMaterialCreation)[right=of questionTest]{Create learning material};
% PREPARATION									
\node[evStep](introduction)[below=of domainSelection, yshift=-5mm]{Introduction to VRPs};
\node[evStep](introductionJSprit)[right=of introduction]{Introduction to JSprit};
\node[evStep](introductionAthos)[right=of introductionJSprit]{Introduction to Athos};
\node[evStep](randomisation)[right=of introductionAthos]{Randomised splitting};
% EXECUTION
\node[evStep](infCons1)[below=of introduction, yshift=-16mm]{Informed Consent};
%\node[evStep](infCons2)[below=of infCons1, yshift=-2mm]{Informed Consent};
\node[evStep](progHist1)[right=of infCons1.east,yshift=0.0cm]{Programming background};
%\node[evStep](progHist2)[right=of infCons1.south east,yshift=-0.6cm]{Programming background};
\node[evStep](athosFirst)[right=of progHist1.north east, yshift=0.6cm]{Athos section};
\node[evStep](jspritFirst)[right=of progHist1.south east, yshift=-0.6cm]{JSprit section};
\node[evStep](jspritSecond)[right=of athosFirst]{JSprit section};
\node[evStep](athosSecond)[right=of jspritFirst]{Athos section};
\node[evStep](opinion1)[anchor=center] at ( learningMaterialCreation.center|-progHist1.center){Opinion};
% ANALYSIS
\node[evStep](answerEvaluation)[below=of infCons1,yshift=-20mm]{Evaluation of answers};
\node[evStep](removeNonAttempters)[right=of answerEvaluation]{Remove Non-Attempters};
\node[evStep](transformData)[right=of removeNonAttempters]{Transform Data};
\node[evStep](statisticalAnalysis)[right=of transformData]{Statistical analysis};
\node[evStep](reportCreation)[right=of statisticalAnalysis]{Creation of reports};
% Arrows pre-preparation
\draw[arrowThin,->](domainSelection)--(surveyToolSelection);
\draw[arrowThin,->](surveyToolSelection)--(taskDefinition);
\draw[arrowThin,->](taskDefinition)--(questionTest);
\draw[arrowThin,->](questionTest)--(learningMaterialCreation);
% Arrows preparation
\draw[arrowThin,->](introduction)--(introductionJSprit);
\draw[arrowThin,->](introductionJSprit)--(introductionAthos);
\draw[arrowThin,->](introductionAthos)--(randomisation);
% Arrows execution
\draw[arrowThin,->](infCons1)--(progHist1);
%\draw[arrowThin,->](progHist1)--(athosFirst);
\draw[arrowThin,->](athosFirst)--(jspritSecond);
\draw[arrowThin,->](jspritFirst)--(athosSecond);
%\draw[arrowThin,->](jspritSecond)--(opinion1);
%\draw[arrowThin,->](athosSecond)--(opinion1);
%
\draw[>={Triangle[length=2mm,width=5mm]},line width=1.2mm,,draw=gray!50,->] (progHist1.east)-- ++(0.2,0) coordinate(m)--(athosFirst.west-|m)--(athosFirst.west);
\draw[>={Triangle[length=2mm,width=5mm]},line width=1.2mm,,draw=gray!50,->] (progHist1.east)-- ++(0.2,0) coordinate(m)--(jspritFirst.west-|m)--(jspritFirst.west);
\draw[>={Triangle[length=2mm,width=5mm]},line width=1.2mm,,draw=gray!50,->] (jspritSecond.east)-- ++(0.2,0) coordinate(m)--(opinion1.west-|m)--(opinion1.west);
\draw[>={Triangle[length=2mm,width=5mm]},line width=1.2mm,,draw=gray!50,->] (athosSecond.east)-- ++(0.2,0) coordinate(m)--(opinion1.west-|m)--(opinion1.west);
% Arrows analysis
\draw[arrowThin,->](answerEvaluation)--(removeNonAttempters);
\draw[arrowThin,->](removeNonAttempters)--(transformData);
\draw[arrowThin,->](transformData)--(statisticalAnalysis);
\draw[arrowThin,->](statisticalAnalysis)--(reportCreation);

\path let \p1=(athosFirst.west), \p2=(jspritSecond.east) in 
   node[infoLbl, fill=gray!27,minimum width={\x2 - \x1}, inner sep=0,
	above=.77 of athosFirst.west, anchor=west]{\textbf{FbAf, WzAf} (Athos first) };

\path let \p1=($(jspritFirst.west)+(0,-1)$), \p2=(athosSecond.east) in 
   node[infoLbl, fill=gray!27,minimum width={\x2 - \x1}, inner sep=0,
	below=.72 of jspritFirst.west, anchor=west]{\textbf{FbJf, WzJf} (JSprit first)};


\def\mySpaceAbove{6}
\def\mySpaceLeft{2}
% BACKGROUND
\begin{pgfonlayer}{bg}
\path let \p1=(introduction.north west), \p2=(randomisation.south east), \p3=(infCons1.north west), \p4=(opinion1.south east) in 
   node[name=phaseBgd1, infoLbl, minimum width={\x4 + 2 * \mySpaceLeft mm - \x3 }, minimum height = \y1 - \y2 + 1.33333 * \mySpaceAbove mm, inner sep=0,
	above left=\mySpaceAbove mm and \mySpaceLeft mm of introduction.north west, anchor=north west]{};
\node[anchor=north west](infoLbl1Txt) at (phaseBgd1.north west)[yshift=-0.5mm,xshift=.3mm]{Preparation:};
%
\path let \p1=(infCons1.west), \p2=(athosFirst.north), \p3=(jspritFirst.south), \p4=(opinion1.east) in 
   node[name=phaseBgd2, infoLbl, minimum width={\x4 + 2 * \mySpaceLeft mm - \x1 }, minimum height = \y2 - \y3 + 8.0 + + 1.33333 * \mySpaceAbove mm, inner sep=0,
	above left=\mySpaceAbove mm and 25.75*\mySpaceLeft mm of athosFirst.north west, anchor=north west]{};
\node[anchor=north west](infoLbl2Txt) at (phaseBgd2.north west)[yshift=-0.5mm,xshift=.3mm]{Execution:};
%
\path let \p1=(answerEvaluation.north west), \p2=(reportCreation.south east), \p3=(infCons1.north west), \p4=(opinion1.south east) in 
   node[name=phaseBgd3, infoLbl, minimum width={\x4 + 2 * \mySpaceLeft mm - \x3 }, minimum height = \y1 - \y2 + 1.33333 * \mySpaceAbove mm, inner sep=0,
	above left=\mySpaceAbove mm and \mySpaceLeft mm of answerEvaluation.north west, anchor=north west]{};
\node[anchor=north west](infoLbl3Txt) at (phaseBgd3.north west)[yshift=-0.5mm,xshift=.3mm]{Analysis:};
%
\path let \p1=(domainSelection.north west), \p2=(learningMaterialCreation.south east), \p3=(infCons1.north west), \p4=(opinion1.south east) in 
   node[name=phaseBgd0, infoLbl, minimum width={\x4 + 2 * \mySpaceLeft mm - \x3 }, minimum height = \y1 - \y2 + 1.33333 * \mySpaceAbove mm, inner sep=0,
	above left=\mySpaceAbove mm and \mySpaceLeft mm of domainSelection.north west, anchor=north west]{};
\node[anchor=north west](infoLbl0Txt) at (phaseBgd0.north west)[yshift=-0.5mm,xshift=.3mm]{Pre-Preparation:};
\draw[arrowBroad,->](phaseBgd0.south)--(phaseBgd1.north);
\draw[arrowBroad,->](phaseBgd1.south)--(phaseBgd2.north);
\draw[arrowBroad,->](phaseBgd2.south)--(phaseBgd3.north);
%\draw(progHist1.east)-- ();
\end{pgfonlayer}
\end{tikzpicture}
\caption{Approach to execution of the DSL evaluation}
\label{fig:methodology}
\end{flushleft}
\end{figure}


%%%%%%%%%%%%
%%%%%%%%%%%%
\begin{tikzpicture}
%\pgfplotstableread[col sep=ampersand,header=true]{aawetzjSpritSecond.csv}\mydata
\begin{axis}[
            axis y line*=left,
            boxplot/draw direction=y,
            ylabel={Score},
            ymin=0,
            ymax=150,
            %cycle list={{red}},
            boxplot={
                draw position={0.3 + \plotnumofactualtype},
                box extend=0.275
            },
            xmin=0,
            xmax=4.25,
            x=2.28cm,
            xtick={0,1,2,...,5},
            x tick label as interval,
            xticklabels={%
    {Athos \\ {\tiny As first approach}},%
    {JSprit \\ {\tiny As first approach}},%
    {Athos \\{\tiny As second approach}},%
    {JSprit\\{\tiny As second approach}},%
},
        x tick label style={
                text width=2.5cm,
                align=center
        },
             %y=0.05cm,
             height=7cm,
             ytick={15,30,45,...,150},
             ]
 %\addplot+[only marks, mark=diamond*,mark options={solid,color=gray}] table [x expr=\thisrowno{0}/60, y index=1]\mydata;
 \addplot[black,fill=gray!60,
       every path/.style={
     postaction={
        nomorepostaction,
        pattern=north west lines
    }
}
]table[row sep=\\, y index=0]{
 10\\
46.5\\
77\\
105\\
146\\
};
 \addplot[black,fill=gray!60,
       every path/.style={
     postaction={
        nomorepostaction,
        pattern=north west lines
    }
}
]table[row sep=\\, y index=0]{
0\\
20\\
42\\
71\\
116\\
};
 \addplot[black,fill=gray!60,
       every path/.style={
     postaction={
        nomorepostaction,
        pattern=north west lines
    }
}
]table[row sep=\\, y index=0]{
0\\
34\\
77\\
102.5\\
140\\
};
%
 \addplot[black,fill=gray!60,
       every path/.style={
     postaction={
        nomorepostaction,
        pattern=north west lines
    }
}
]table[row sep=\\, y index=0]{
0\\
10\\
30\\
77\\
124\\
};

\end{axis}
%
% SECOND Y-AXIS
%
\begin{axis}[
            axis y line*=right,
            boxplot/draw direction=y,
            ylabel={Time},
            ymin=0,
            ymax=90,
            %cycle list={{red}},
            boxplot={
                draw position={0.7 + \plotnumofactualtype},
                box extend=0.275
            },
            xmin=0,
            xmax=4.25,
            x=2.28cm,
            xtick={0,1,2,...,5},
            x tick label as interval,
            xticklabels={
    {},%
    {},%
    {},%
    {},%
},
        x tick label style={
                text width=2.5cm,
                align=center
        },
             %y=0.05cm,
             height=7cm,
             ytick={10,20,...,90},
             ]
 \addplot[black,fill=gray!10,
       every path/.style={
     postaction={
        nomorepostaction,
        pattern=north east lines
    }
}
]table[row sep=\\, y index=0]{
20.81666667\\
59.6\\
75.5\\
89.48333333\\
90\\
};
%
\addplot[black,fill=gray!10,
       every path/.style={
     postaction={
        nomorepostaction,
        pattern=north east lines
    }
}
]table[row sep=\\, y index=0]{
1.6\\
39.8\\
80.73333333\\
89.91666667\\
90\\
};
%
\addplot[black,fill=gray!10,
       every path/.style={
     postaction={
        nomorepostaction,
        pattern=north east lines
    }
}
]table[row sep=\\, y index=0]{
3.9\\
28.66666667\\
41.08333333\\
55.85\\
90\\
};
%
\addplot[black,fill=gray!10,
       every path/.style={
     postaction={
        nomorepostaction,
        pattern=north east lines
    }
}
]table[row sep=\\, y index=0]{
3.566666667\\
14.98333333\\
55.06666667\\
76\\
90\\
};
\end{axis}
\end{tikzpicture}

%%%%%%%%%%%%%%%%%%%%%%%%
%%%%%%%%%%%%%%%%%%%%%%%%
%as required. Don't forget to give each section
%and subsection a unique label (see Sect.~\ref{sec:1}).
%\paragraph{Paragraph headings} Use paragraph headings as needed.


% For one-column wide figures use
%\begin{figure}
% Use the relevant command to insert your figure file.
% For example, with the graphicx package use
%  \includegraphics{example.eps}
% figure caption is below the figure
%\caption{Please write your figure caption here}
%\label{fig:1}       % Give a unique label
%\end{figure}
%
% For two-column wide figures use
%\begin{figure*}
% Use the relevant command to insert your figure file.
% For example, with the graphicx package use
%  \includegraphics[width=0.75\textwidth]{example.eps}
% figure caption is below the figure
%\caption{Please write your figure caption here}
%\label{fig:2}       % Give a unique label
%\end{figure*}
%
% For tables use
\begin{table}
% table caption is above the table
\caption{Please write your table caption here}
\label{tab:1}       % Give a unique label
% For LaTeX tables use
\begin{tabular}{lll}
\hline\noalign{\smallskip}
first & second & third  \\
\noalign{\smallskip}\hline\noalign{\smallskip}
number & number & number \\
number & number & number \\
\noalign{\smallskip}\hline
\end{tabular}
\end{table}

%%%
{
\scriptsize
\singlespacing
%\newlength{\oldtabcolsep}
\setlength{\oldtabcolsep}{\tabcolsep}
\setlength{\tabcolsep}{3pt}
\ctable[cap=Overview on non-parametric test results,
caption=Comparison of study groups,
label=tbl:overviewDemographics,
        pos=t]{lrrrrrrrrrrrr%
               }{\tnote[a]{\scriptsize $N=77, n_{\text{FbAf}}=39, n_{\text{FbJf}}=38$}
                 \tnote[a]{\scriptsize $N=38, n_{\text{WzAf}}=17, n_{\text{WzJf}}=21$}}{
 %==================== FIRST ROW    //    HEADER ROW =============================================
  \toprule  
  & \multicolumn{3}{c}{Learn} & \multicolumn{3}{c}{Perceive} & \multicolumn{3}{c}{Evolve} & \multicolumn{3}{c}{Total} \\ 
 %==================== SECOND ROW  // SUB HEADER ROW =============================================
  \cmidrule(lr){2-4}\cmidrule(lr){5-7}\cmidrule(lr){8-10}\cmidrule(lr){11-13}
               & Athos & JSprit & Delta & Athos & JSprit & Delta & Athos & JSprit & Delta & Athos & JSprit & Delta   \\
%==================== DATA ROWS // DATA ROWS ==============================================
     
%                           LEARN               &        PERCEIVE           &            EVOLVE                 &        TOTAL
%                          A   &   J   &   D    &  A      &   J   &   D     &     A      &   J        &  D      &     A    &  J        & D    
Friedberg\tmark[a]      &       &       &        &         &         &      &            &            &         &          &          &      \\ \cmidrule(lr){1-1}
\quad{}Athos first      &21.93  & 12.82 &        &  43.46  &  38.62  &      & 19.18      &   19.05    &         &  84.56   &    70.49 &          \\ 
\bottomrule
}
\setlength{\tabcolsep}{\oldtabcolsep}
}

%%%%%%%%%%%%%%%%%%%%%%%%%%%%
%%%%%%%%%%%%%%%%%%%%%%%%%%%%%

%\makeatletter
%\tikzset{nomorepostaction/.code=\let\tikz@postactions\pgfutil@empty}
%\makeatother
\begin{figure}
\captionsetup[subfigure]{aboveskip=-0.25cm}
\begin{subfigure}{0.5\textwidth}
\begin{flushleft}
\begin{tikzpicture}
%\pgfplotstableread[col sep=ampersand,header=true]{aaaathosFirst.csv}\mydata
%\pgfplotstableread[col sep=ampersand,header=true]{aaajSpritFirst.csv}\datajspritfirst
\begin{axis}[
    legend style = {anchor=north east, 
                   nodes={scale=0.75,transform shape}},
                         grid=major,
      grid style={dashed,gray!30},
width=1.1*\textwidth,
 % major tick length = 0pt,
 % minor tick length = 0pt,
            ybar interval,
xticklabel={
            %c.f. chapter 89 of the pgf documentation
           [\pgfmathprintnumber\tick,\pgfmathprintnumber\nexttick\pgfmathparse{\tick==135 ? "]" : ")"}\pgfmathresult
}
,
            xmin=0,
            xmax=150,
            xlabel={Score},
            ymin=0,
            ymax=14,
            ytick={0,2,4,6,8,10,12,14},
             xtick={0,15,30,...,135,150},
             x tick label style={rotate=45, anchor=north east,yshift=0.2cm,xshift=0.2cm},
             %xticklabel={0,15,30,45,60,75,90,105,120,135,150},
             tick label style={font=\tiny},
             x label style={yshift=0.2cm}]
    \addplot+[
       %postaction={
         %pattern=north east lines
       %},
    black,hist={bins=10, data min=0, data max=150}, fill=gray!45] table[y index=1, col sep=ampersand,header=true]{aaaathosFirst.csv};
    %
    \addplot+[
         %postaction={
             %pattern=north west lines
         %}, 
    black,hist={bins=10, data min=0, data max=150},draw=black, fill=gray!10]table[y index=1,col sep=ampersand,header=true]{aaajSpritFirst.csv};
    %\draw[draw=black](axis cs:63.75,0)--(axis cs:63.75,9);
    \draw[dashed] ({axis cs:67.38,0}|-{rel axis cs:0,0}) --node [pos=0.8, below, sloped]{$\mu_{A}74.8$} ({axis cs:67.38,0}|-{rel axis cs:0,1});
    \draw[dashdotted] ({axis cs:52.65,0}|-{rel axis cs:0,0}) --node [pos=0.8, below, sloped]{$\mu_{J}45.3$}  ({axis cs:52.65,0}|-{rel axis cs:0,1});
        \legend{Athos, JSprit}
\end{axis}
\end{tikzpicture}
\end{flushleft}
\caption{As first approach}
\end{subfigure}\captionsetup[subfigure]{aboveskip=-0.25cm}\begin{subfigure}{0.5\textwidth}
\begin{flushright}
\begin{tikzpicture}
%\pgfplotstableread[col sep=ampersand,header=true]{aaaathosFirst.csv}\mydata
%\pgfplotstableread[col sep=ampersand,header=true]{aaajSpritFirst.csv}\datajspritfirst
\begin{axis}[
    legend style = {anchor=north east, 
                   nodes={scale=0.75,transform shape}},
                         grid=major,
      grid style={dashed,gray!30},
width=1.1*\textwidth,
 % major tick length = 0pt,
 % minor tick length = 0pt,
            ybar interval,
xticklabel={
            %c.f. chapter 89 of the pgf documentation
           [\pgfmathprintnumber\tick,\pgfmathprintnumber\nexttick\pgfmathparse{\tick==135 ? "]" : ")"}\pgfmathresult
}
,
            xmin=0,
            xmax=150,
            xlabel={Score},
            ymin=0,
            ymax=14,
            ytick={0,2,4,6,8,10,12,14},
             xtick={0,15,30,...,135,150},
             x tick label style={rotate=45, anchor=north east,yshift=0.2cm,xshift=0.2cm},
             %xticklabel={0,15,30,45,60,75,90,105,120,135,150},
             tick label style={font=\tiny},
             x label style={yshift=0.2cm}]
    \addplot+[
     %postaction={
       % pattern=north east lines
    %},
    black,hist={bins=10, data min=0, data max=150}, fill=gray!45] table[y index=1, col sep=ampersand,header=true]{aaaathosSecond.csv};
    %
    \addplot+[
         %postaction={
            %pattern=north west lines
         %}, 
    black,hist={bins=10, data min=0, data max=150},draw=black, fill=gray!10]table[y index=1,col sep=ampersand,header=true]{aaajSpritSecond.csv};
        \legend{Athos, JSprit}
    \draw[dashed] ({axis cs:66.86,0}|-{rel axis cs:0,0}) --node [pos=0.8, below, sloped]{$\mu_{A}73.7$} ({axis cs:66.86,0}|-{rel axis cs:0,1});
    \draw[dashdotted] ({axis cs:44.88,0}|-{rel axis cs:0,0}) --node [pos=0.8, below, sloped]{$\mu_{J}44.8$}  ({axis cs:44.88,0}|-{rel axis cs:0,1});
\end{axis}
\end{tikzpicture}
\end{flushright}
\caption{As second approach}
\end{subfigure}
\caption[]{Point distribution of Athos and JSprit used as a first and second approach; \tikz[baseline={($(0,0) - (0,3pt)$)},remember picture] \draw[dashed, line width=1.5pt, thick] (0.0, 0) to (0.7,0); represents mean value for Athos; \tikz[baseline={($(0,0) - (0,3pt)$)},remember picture] \draw[dashdotted, line width=1.5pt, thick] (0,0) to (0.7,0); represents mean value for JSprit}\label{fig:histogram1}
\end{figure}

In Fig.~\ref{fig:histogram1} the point distributions of the first survey are depicted by means of a histogram that comprises 10 bins. Each of these bins represents an interval with a width of 15 points. To allow for a comparison of the distribution, the space of the bins is split between the bars representing the class frequency for Athos and JSprit, respectively. The left diagram shows the point distribution for both approaches used as a first method. The right diagram shows the point distributions for Athos and JSprit when used as a second approach. As can be seen, the score distribution for Athos as a first approach is slightly left-skewed (skewness: $-0.197$) whereas the distribution for JSprit as a first approach is moderately right-skewed (skewness: $0.440$). For Athos, there are only two observations with a score in the interval of $[0,15)$ points\todo{IMPORTANT: In the introduction, there must be a statement that only participants who answered at least 50 percent of the questions were considered!}, while there were 13 observations in that interval for JSprit. This is a considerable difference, especially when considering the fact that the class frequency for the next two bins is again higher for JSprit (8 compared to 5 in the [15,30) interval and 9 compared to 5 in the [30,45) interval). Overall, for Athos there were 19 participants who scored less than 75 points; for JSprit, 40 participants scored less than half of the achievable points. For the $[90, 105)$ interval, on the other hand, 7 observations for Athos and only 4 with JSprit were made. The $[105, 120)$ bin counts 8 participants that used Athos first but only 4 who started with JSprit. In addition, the $[120, 135)$ interval as well as the $[135, 150]$ interval each feature 2 Athos-first users and no participants who started out with JSprit.  

When used as a second approach, the distributions mainly diverge in the $[0, 15)$ bin on the lower end of the point range as well as the $[90, 105)$ and $[120, 135)$ intervals on the upper end of the point range: There are only 2 participants who scored less than 15 points with Athos as a second approach; by contrast, 12 participants used JSprit as a second approach and did not score more than 15 points. On the other end of the point range, there are a combined 16 participants with Athos who scored more than 90 points while merely 6 participants scored more than 90 points with JSprit as their second approach. Especially for the aforementioned $[90, 105)$ and $[120, 135)$ intervals each with 7 Athos and 2 JSprit users show a considerable difference.   

{\setlength{\tabcolsep}{3pt}
\ctable[cap=Overview score percentages,
caption=Overview on aggregated data of score percentages,
        pos=t]{l%
               S[table-number-alignment=right, table-format=2.0,table-auto-round]
               S[table-number-alignment=right, table-format=0.3,table-auto-round]
               S[table-number-alignment=right, table-format=0.3,table-auto-round]%
               S[table-number-alignment=right, table-format=0.3,table-auto-round]%
               S[table-number-alignment=right, table-format=0.3,table-auto-round]%
               S[table-number-alignment=right, table-format=0.3,table-auto-round]%
               S[table-number-alignment=right, table-format=2.3,table-auto-round]
               }{
        %\tnote[a]{$N=77, n_{\text{FbAf}}=39, n_{\text{FbJf}}=38$}
        %\tnote[b]{$N=77, n_{\text{FbAs}}=38, n_{\text{FbJs}}=39$}
        %\tnote[b]{$N=38, n_{\text{WzAf}}=17, n_{\text{WzJf}}=21$}
        %\tnote[d]{$N=38, n_{\text{WzAs}}=21, n_{\text{WzJs}}=17$}
        }{
 %==================== FIRST ROW    //    HEADER ROW =============================================
  \toprule  
        & &\multicolumn{3}{c}{\textit{Athos}} & \multicolumn{3}{c}{\textit{JSprit}}  \\ \cmidrule(lr){3-5}\cmidrule(lr){6-8}  
 %==================== SECOND ROW  // SUB HEADER ROW =============================================\\
         %%%%%%%%%%%%%%%%%%%%%%%%%%%%%%%%%%%
         & \multicolumn{1}{c}{$n$}
         & \multicolumn{1}{c}{$\mu$}
         & \multicolumn{1}{c}{$\sigma$}
         & \multicolumn{1}{c}{\textit{Mdn}}
         & \multicolumn{1}{c}{$\mu$}
         & \multicolumn{1}{c}{$\sigma$}
         & \multicolumn{1}{c}{\textit{Mdn}} \\ 
%==================== DATA ROWS // DATA ROWS ==============================================
%                  n    &  myA     &  MdnA    &  StA      & myJ             &   StdJ   & MdnJ    
Fb Athos first  & 39    & .571162  &  .107087 &   .55       & .4288376        & .107087   & .45   \\
Fb JSprit first & 38    & .540571  &  .124306 & .5558      & .459428        &  .124306    & .44419 \\
Wz Athos first  & 17    & .468339  &  .097204 & .49206     & .531660        & .0972044  & .507936\\
Wz JSprit first & 21    & .512039  & .0307956 & .51546     & .48796         & .03079564 & .484536\\
\bottomrule
}
}

\subsection{Related languages}

%% Ben: references and acronyms cleared in this paragraph
Agent-based simulations are an effective technique to model and analyse systems in which the overall behaviour is determined by the behaviour of  constituent autonomous entities~\citep{Sansores.2005}. Generally, \ac{ABM} is a challenging task~\citep{Parry.2009,Vendrov.2014,Challenger.2015}. In comparison to more traditional modelling approaches, such as system dynamics \citep{Forrester.1993}, \ac{ABM} has an increased level of cognitive complexity. \citet{Vendrov.2014} argue that one reason for the higher complexity can be found in the programming languages used in current \ac{ABM} frameworks. These languages provide a low-level abstraction which makes it difficult to create, understand and validate agent-based models. This is especially true for domain experts who are not professional programmers. Additionally, the complexity of \ac{ABM} has increased due to increased computing power allowing larger models with more complex interactions~\citep{Parry.2009}. At the same time, the domains analysed by \ac{ABM} have become more complex themselves and thus require more powerful models~\citep{Bazzan.2014}. Development of agent-based simulations requires insight into two distinct bodies of knowledge~\citep{Borenstein.2015}: the knowledge and experience of experts in the respective domain on the one hand and skills in software development on the other.

%% Ben: references and acronyms cleared in this paragraph
Although it may seem obvious that domain experts should work closely with software engineers to achieve high-quality agent-based simulations, in practice, such cooperation often leads to new problems such as inconsistent terminologies~\citep{Lu.2000} or different expectations regarding competences~\citep{Segal.2009b}. Therefore, scientific software is often designed and implemented by the same scientists who will eventually use it for their work. These scientists usually lack fundamental software engineering expertise~\citep{Joppa.2013}. The success of future \ac{ABM} approaches thus depends on the availability of techniques that facilitate the communication between software engineers and domain experts or even enable domain experts to build high-quality agent-based models on their own. \citet{North.2009} consider the development of interfaces that allow domain experts with little programming knowledge to create agent-based models as one key challenge in the field of \ac{ABM}.  

%% Ben: references and acronyms cleared in this paragraph
Having successfully implemented an agent-based model, verification and validation pose the next challenges~\citep{Crooks.2008}.  Verification  ensures that a model implementation is congruent with its conceptual specification and validation guarantees that the implementation accurately represents reality~\citep{Xiang.2005,North.2007d}. If implementation languages require an increased effort to understand a model implementation, they also make verification and validation more difficult. In addition, current  approaches impede replication as they are often directly interwoven with their target platform~\citep{Sansores.2005}.

%% Ben: references and acronyms cleared in this paragraph
The use of \acp{DSL} constitutes a promising approach towards the solution of the aforementioned problems \citep[c.f., e.g.][]{North.2009,Kosar.2012}. By production of intermediate models that bridge the gap between domain experts' abstract non-formal models and the final model implementation, \acp{DSL} present well-sized building blocks to create models from which simulations can automatically be generated. As the complexity of implementation details is hidden from language users, models become more comprehensible and focused. Increased abstraction also facilitates reproducibility of models and thus ensures high-quality simulation results in the scientific community. 

%% Ben: references and acronyms cleared in this paragraph
Within transportation related applications such as \acp{VRP}, a \ac{DSL} has the potential to isolate the modeller from lower level issues such as handling details of maps, correct movement of agents or routing. This frees the modeller to concentrate on issues such as defining the decision making rules and making explicit the problem constraints. This has two useful outcomes; firstly, the development process may be accelerated and secondly, the development may be undertaken by a domain specialist rather than a software engineer.

%% Ben: references and acronyms cleared in this paragraph
\citet{Hassan.2009} define a process to develop models for a given domain in the field of social sciences. The authors base their approach on the INGENIAS methodology~\citep{Pavon.2005} that comprises a meta-metamodel from which further metamodels can be derived. INGENIAS provides the necessary tools to develop a working graphic editor for the defined (meta-)models together with the necessary transformations to the intended target platform. The presented approach is designed so that it can potentially be applied to any agent-based modelling and simulation approach within the confines of social sciences. On the one hand, this makes the presented approach highly flexible and applicable for a wide range of problems. On the other hand, it requires users to develop a suitable metamodel for their problem as well as suitable transformations and cannot be applied in an out-of-box style.

%% Ben: references and acronyms cleared in this paragraph
GAMA \cite{Grignard.2013} is another contribution that aims to facilitate the creation and simulation of complex agent-based models through employment of a platform-internal \ac{DSL}. Models are described in GAML, a \ac{DSL} that allows to define multiple layers within a simulation (e.g. one layer for the inside of buildings and another for the outside world buildings are located in), handling of geographical data, and definition of agents' attributes and behaviour. Though GAML is an agent-oriented \ac{DSL}, it also allows to describe parts of a model by means of ordinary differential equations. In contrast to our approach, GAML is domain-specific in that it is agent-oriented, but it does not aim at a specific application domain. This makes it difficult to describe models in a pure or mostly declarative way and requires users to define agents' behaviour through \emph{actions} and \emph{reflexes} in a more procedural manner.


\subsection{Evaluations of domain-specific languages}\label{sec:rwevaluation}
