# Supplementary material for: An empirical evaluation of a novel domain-specific language – modelling vehicle routing problems with Athos
Source: Empir Softw Eng. 2022 Sep 23;27(7):180. doi: 10.1007/s10664-022-10210-w (PMC9510508; doi:10.1007/s10664-022-10210-w)
Supplement: Supplementary file 1 — (ZIP 5.81 MB) [file 10664_2022_10210_MOESM1_ESM.zip › literature.bib]

%%%%%%%%%%%%%%% CHECKED

@book{Argyrous.1997,
 author = {Argyrous, George},
 year = {1997},
 title = {Statistics for Social Research},
 address = {London},
 publisher = {{Macmillan Education UK}},
 isbn = {978-0-3337-3023-2},
}

@incollection{Baldacci.2008,
 author = {Baldacci, Roberto and Battarra, Maria and Vigo, Daniele},
 title = {Routing a Heterogeneous Fleet of Vehicles},
 keywords = {VRPReview},
 pages = {3--27},
 volume = {43},
 publisher = {{Springer US}},
 series = {Operations Research/Computer Science Interfaces},
 booktitle = {The Vehicle Routing Problem: Latest Advances and New Challenges},
 year = {2008},
 address = {Boston, MA},
 doi = {10.1007/978-0-387-77778-8_1}
}

@inproceedings{Barisic.2012,
 author = {Bari{\v{s}}i{\'c}, Ankica and Amaral, Vasco and Goul{\~a}o, Miguel},
 title = {Usability Evaluation of Domain-Specific Languages},
 pages = {342--347},
 publisher = {IEEE},
 booktitle = {2012 Eighth International Conference on the Quality of Information and Communications Technology (QUATIC)},
 year = {2012},
 address = {Piscataway, NJ},
 doi = {10.1109/QUATIC.2012.63}
}

@article{Barisic.2012b,
 author = {Bari{\v{s}}i{\'c}, Ankica and Amaral, Vasco and Goul{\~a}o, Miguel and Barroca, Bruno},
 year = {2012},
 title = {How to reach a usable DSL? Moving toward a Systematic Evaluation},
 journal = {Electronic Communication of The European Association of Software Science and Technology},
 doi = {10.14279/tuj.eceasst.50.741.750},
}

@incollection{Barisic.2014,
 author = {Bari{\v{s}}i{\'c}, Ankica and Amaral, Vasco and Goul{\~a}o, Miguel and Barroca, Bruno},
 title = {Evaluating the usability of domain-specific languages},
 pages = {2120--2141},
 publisher = {IGI Global},
 booktitle = {Software Design and Development: Concepts, Methodologies, Tools, and Applications},
 year = {2014},
 doi={10.4018/978-1-4666-4301-7.ch098}
}

@article{Basili.1994,
 author = {Basili, V. R.},
 year = {1994},
 title = {Goal Question Metric Paradigm},
 url = {https://ci.nii.ac.jp/naid/10011278869/en/},
 pages = {528--532},
 journal = {Encyclopedia of Software Engineering}
}

@article{Bazzan.2014,
 author = {Bazzan, Ana L. C. and Kl{\"u}gl, Franziska},
 year = {2014},
 title = {A review on agent-based technology for traffic and transportation},
 pages = {375--403},
 volume = {29},
 number = {3},
 journal = {The Knowledge Engineering Review},
 doi = {10.1017/S0269888913000118}
}

@inbook{Bellifemine-2005,
	Address = {Boston, MA},
	Author = {Bellifemine, Fabio and Bergenti, Federico and Caire, Giovanni and Poggi, Agostino},
	Booktitle = {Multi-Agent Programming: Languages, Platforms and Applications},
	doi = {10.1007/0-387-26350-0_5},
	volume={15},
	Pages = {125--147},
	Publisher = {Springer US},
	address={Boston, MA},
	Title = {Jade -- A Java Agent Development Framework},
	Year = {2005}
}

@book{Benz.2013,
 author = {V{\"o}lter, Markus and Benz, Sebastian},
 year = {2013},
 title = {DSL engineering: Designing, implementing and using domain-specific languages},
 publisher = {{CreateSpace Independent Publishing Platform}},
 isbn = {978-1-4812-1858-0},
}

@inproceedings{Borenstein.2015,
 author = {Borenstein, David Bruce},
 title = {Nanoverse: A constraints-based declarative framework for rapid agent-based modeling},
 pages = {206--217},
 publisher = {IEEE},
 booktitle = {Proceedings of the 2015 Winter Simulation Conference, Huntington Beach, USA},
 year = {2015},
 address = {Piscataway, NJ},
 doi = {10.1109/WSC.2015.7408165},
}

@misc{BSINORM.2011,
 author={BSI British Standards},
 year = {2011},
 title = {Systems and software engineering. Systems and software quality requirements and evaluation (SQuaRE). System and software quality models},
 address = {London},
 number = {BS ISO/IEC 25010:2011},
 publisher = {{BSI British Standards}},
 doi = {10.3403/30215101}
}

@article{Challenger.2015,
 author = {Challenger, Moharram and Kardas, Geylani and Tekinerdogan, Bedir},
 year = {2016},
 title = {A systematic approach to evaluating domain-specific modeling language environments for multi-agent systems},
 pages = {755--795},
 journal = {Software Quality Journal},
 doi = {10.1007/s11219-015-9291-5},
 volume={24},
 publisher={Springer}
}

@article{Crooks.2008,
 author = {Crooks, Andrew and Castle, Christian and Batty, Michael},
 year = {2008},
 title = {Key challenges in agent-based modelling for geo-spatial simulation},
 pages = {417--430},
 volume = {32},
 number = {6},
 journal = {Computers, Environment and Urban Systems},
 doi = {10.1016/j.compenvurbsys.2008.09.004},
}

@inproceedings{doNascimento.2012,
 author = {{do Nascimento}, Leandro Marques and Viana, Daniel Leite and {Am Neto}, Paulo Silveira and Martins, Dhiego A. O. and Garcia, Vinicius Cardoso and Meira, Silvio R. L.},
 title = {A systematic mapping study on domain-specific languages},
 pages = {179--187},
 booktitle = {Proceedings of the 7th International Conference on Software Engineering Advances (ICSEA'12)},
 year = {2012},
}

@incollection{Feldt.2010,
 author = {Feldt, Robert and Magazinius, Ana},
 title = {Validity Threats in Empirical Software Engineering Research - An Initial Survey},
 pages = {374--379},
 volume = {16},
 booktitle = {Proceedings of the 22nd Int. Conf. on Software Engineering and Knowledge Engineering (SEKE)},
 year = {July 1-3, 2010},
 address = {Redwood City, California}
}

@inproceedings{Hassan.2009,
 author = {Hassan, Samer and Fuentes-Fern{\'a}ndez, Rub{\'e}n and Gal{\'a}n, Jos{\'e} M. and L{\'o}pez-Paredes, Adolfo and Pav{\'o}n, Juan},
 title = {Reducing the modeling gap: On the use of metamodels in agent-based simulation},
 pages = {1--13},
 booktitle = {Conference Proceedings - 6th Conference of the European Social Simulation Association, ESSA 2009},
 year = {2009}
}

@incollection{Hermans.2009,
 author = {Hermans, Felienne and Pinzger, Martin and {van Deursen}, Arie},
 title = {Domain-Specific Languages in Practice: A User Study on the Success Factors},
 pages = {423--437},
 publisher = {Springer},
 booktitle = {Model Driven Engineering Languages and Systems: 12th International Conference, MODELS 2009, Denver, CO, USA, October 4-9, 2009. Proceedings},
 year = {2009},
 doi = {10.1007/978-3-642-04425-0_33}
}

@inproceedings{Hoffmann.2018,
 author = {Hoffmann, Benjamin and Chalmers, Kevin and Urquhart, Neil and Farrenkopf, Thomas and Guckert, Michael},
 title = {Towards Reducing Complexity of~Multi-agent Simulations by Applying Model-Driven Techniques},
 pages = {187--199},
 publisher = {{Springer International Publishing}},
 doi = {10.1007/978-3-319-94580-4_15},
 booktitle = {Advances in Practical Applications of Agents, Multi-Agent Systems, and Complexity: The PAAMS Collection},
 year = {2018},
}

@inproceedings{Hoffmann.05252018,
 author = {Hoffmann, Benjamin and Guckert, Michael and Farrenkopf, Thomas and Chalmers, Kevin and Urquhart, Neil},
 title = {A Domain-Specific Language For Routing Problems},
 pages = {262--268},
 publisher = {European Council for Modeling and Simulation},
 booktitle = {ECMS 2018 Proceedings},
 year = {2018},
 doi = {10.7148/2018-0262}
}

@inproceedings{Hoffmann.06142019,
 author = {Hoffmann, Benjamin and Guckert, Michael and Chalmers, Kevin and Urquhart, Neil},
 title = {Simulating Dynamic Vehicle Routing Problems With Athos},
 pages = {296--302},
 publisher = {European Council for Modeling and Simulation},
 booktitle = {ECMS 2019 Proceedings},
 year = {2019},
 volume={33},
 doi = {10.7148/2019-0296}
}

@inproceedings{Hoffmann.2019,
 author = {Hoffmann, Benjamin and Chalmers, Kevin and Urquhart, Neil and Guckert, Michael},
 title = {Athos - A Model Driven Approach to Describe and Solve Optimisation Problems: An Application to the Vehicle Routing Problem with Time Windows},
 pages = {1--10},
 publisher = {ACM},
 series = {RWDSL '19},
 booktitle = {Proceedings of the 4th ACM International Workshop on Real World Domain Specific Languages},
 year = {2019},
 address = {New York, NY, USA},
 doi = {10.1145/3300111.3300114},
}

@inproceedings{Hoffmann.2020,
 author = {Hoffmann, Benjamin and Urquhart, Neil and Chalmers, Kevin and Guckert, Michael},
 title = {Athos: An Extensible DSL for Model Driven Traffic and Transport Simulation},
 pages = {141--156},
 publisher = {{Gesellschaft f{\"u}r Informatik e.V}},
 booktitle = {Modellierung 2020},
 year = {2020},
 address = {Bonn},
 isbn={978-3-88579-696-1}
}

@inproceedings{Ewais.2014,
 author = {Ewais, Ahmad and de Troyer, Olga},
 title = {A Usability Evaluation of Graphical Modelling Languages for Authoring Adaptive 3D Virtual Learning Environments},
 pages = {459--466},
 publisher = {{SCITEPRESS - Science and Technology Publications, Lda}},
 series = {CSEDU 2014},
 booktitle = {Proceedings of the 6th International Conference on Computer Supported Education - Volume 1},
 year = {2014},
 address = {Setubal, PRT},
 doi = {10.5220/0004947204590466},
}

@incollection{Forrester.1993,
 author = {Forrester, Jay W.},
 title = {System Dynamics and the Lessons of 35 Years},
 pages = {199--240},
 volume = {36},
 publisher = {{Springer US}},
 isbn = {978-1-4613-6417-7},
 booktitle = {A Systems-Based Approach to Policymaking},
 year = {1993},
 address = {Boston, MA},
 doi = {10.1007/978-1-4615-3226-2_7}
}

@inproceedings{Grignard.2013,
 author = {Grignard, Arnaud and Taillandier, Patrick and Gaudou, Benoit and Vo, Duc An and Huynh, Nghi Quang and Drogoul, Alexis},
 title = {GAMA 1.6: Advancing the art of complex agent-based modeling and simulation},
 pages = {117--131},
 booktitle = {International Conference on Principles and Practice of Multi-Agent Systems},
 year = {2013},
 doi={10.1007/978-3-642-44927-7_9}
}

@incollection{Horni.2016,
 author = {Horni, Andreas and Nagel, Kai and Axhausen, Kay W.},
 title = {Introducing MATSim},
 pages = {3--8},
 publisher = {Ubiquity Press},
 isbn = {9781909188754},
 booktitle = {The Multi-Agent Transport Simulation MATSim},
 year = {2016},
 doi = {10.5334/baw.1},
}

@article{Iung.2020,
 author = {Iung, An{\'i}bal and Carbonell, Jo{\~a}o and Marchezan, Luciano and Rodrigues, Elder and Bernardino, Maicon and Basso, Fabio Paulo and Medeiros, Bruno},
 year = {2020},
 title = {Systematic mapping study on domain-specific language development tools},
 pages = {4205--4249},
 volume = {25},
 issn = {1382-3256},
 journal = {Empirical Software Engineering},
 doi = {10.1007/s10664-020-09872-1}
}

@incollection{Jedlitschka.2008,
 author = {Jedlitschka, Andreas and Ciolkowski, Marcus and Pfahl, Dietmar},
 title = {Reporting experiments in software engineering},
 pages = {201--228},
 publisher = {Springer},
 address={London},
 booktitle = {Guide to advanced empirical software engineering},
 year = {2008},
 doi={10.1007/978-1-84800-044-5_8}
}

@article{Joppa.2013,
 author = {Joppa, Lucas N. and McInerny, Greg and Harper, Richard and Salido, Lara and Takeda, Kenji and O'Hara, Kenton and Gavaghan, David and Emmott, Stephen},
 year = {2013},
 title = {Troubling trends in scientific software use},
 pages = {814--815},
 volume = {340},
 number = {6134},
 journal = {Science},
 doi={10.1126/science.1231535}
}

@article{Kahlaoui.2008,
 author = {Kahlaoui, Abdelilah and Abran, Alain and Lefebvre, {\'E}ric},
 year = {2008},
 title = {DSML Success Factors and Their Assessment Criteria},
 volume={13},
 number={1},
 pages={43--51},
 journal = {Metrics News}
}

@article{Kosar.2010,
 author = {Kosar, Toma{\v{z}} and Oliveira, Nuno and Mernik, Marjan and Pereira, Maria Joao and {\v{C}}repin{\v{s}}ek, Matej and da Cruz, Daniela and Henriques, Pedro},
 year = {2010},
 volume={7},
 issue={2},
 title = {Comparing general-purpose and domain-specific languages: An empirical study},
 pages = {247--264},
 journal = {ComSIS--Computer Science an Information Systems Journal},
 doi = {10.2298/CSIS1002247K}
}

@article{Kosar.2012,
 author = {Kosar, Toma{\v{z}} and Mernik, Marjan and Carver, Jeffrey C.},
 year = {2012},
 title = {Program comprehension of domain-specific and general-purpose languages: comparison using a family of experiments},
 pages = {276--304},
 volume = {17},
 journal = {Empirical software engineering},
 doi= {10.1007/s10664-011-9172-x}
}

@article{Kosar.2016,
 author = {Kosar, Toma{\v{z}} and Bohra, Sudev and Mernik, Marjan},
 year = {2016},
 title = {Domain-Specific Languages: A Systematic Mapping Study},
 keywords = {DSL;Systematic Mapping Study;Systematic Review},
 pages = {77--91},
 volume = {71},
 journal = {Information and Software Technology},
 doi = {10.1016/j.infsof.2015.11.001}
}

@article{Kosar.2018,
 author = {Kosar, Toma{\v{z}} and Gaberc, Sa{\v{s}}o and Carver, Jeffrey C. and Mernik, Marjan},
 year = {2018},
 title = {Program comprehension of domain-specific and general-purpose languages: replication of a family of experiments using integrated development environments},
 pages = {2734--2763},
 volume = {23},
 issn = {1382-3256},
 journal = {Empirical Software Engineering},
 doi = {10.1007/s10664-017-9593-2}
}

@book{Lu.2000,
 author = {Lu, Ruqian and Jin, Zhi},
 year = {2000},
 title = {Domain Modeling-Based Software Engineering},
 address = {Boston, MA},
 publisher = {Springer US},
 isbn={978-1-4615-4487-6}
}

@inproceedings{Mayer.2016,
 author = {Mayer, Thomas and Uhlig, Tobias and Rose, Oliver},
 title = {An open-source discrete event simulator for rich vehicle routing problems},
 pages = {1305--1310},
 publisher = {IEEE},
 isbn = {978-1-5090-1889-5},
 booktitle = {2016 IEEE 19th International Conference on Intelligent Transportation Systems (ITSC)},
 year = {2016},
 doi = {10.1109/ITSC.2016.7795725}
}

@article{Mernik.2005,
 author = {Mernik, Marjan and Heering, Jan and Sloane, Anthony M.},
 year = {2005},
 title = {When and How to Develop Domain-specific Languages},
 pages = {316--344},
 volume = {37},
 number = {4},
publisher = {Association for Computing Machinery},
address = {New York, NY, USA},
 journal = {ACM Comput. Surv.},
 doi = {10.1145/1118890.1118892}
}

@incollection{North.2007d,
 author = {North, Michael J. and Macal, Charles M.},
 title = {Agents Up Close -- Discovering strategic solutions with agent-based modeling and simulation},
 publisher = {{Oxford University Press}},
 isbn = {978-0-1951-7211-9},
 booktitle = {Managing business complexity},
 year = {2007},
 address = {Oxford and New York}
}

@incollection{North.2009,
 author = {North, Michael J. and Macal, Charles M.},
 title = {Agent Based Modeling and Computer Languages},
 pages = {131--148},
 publisher = {Springer},
 booktitle = {Encyclopedia of Complexity and Systems Science},
 year = {2009},
 address = {New York, NY},
 doi = {10.1007/978-0-387-30440-3_8},
}

@article{Ombuki.2006,
 author = {Ombuki, Beatrice and Ross, Brian J. and Hanshar, Franklin},
 year = {2006},
 title = {Multi-Objective Genetic Algorithms for Vehicle Routing Problem with Time Windows},
 pages = {17--30},
 volume = {24},
 journal = {Applied Intelligence},
 doi = {10.1007/s10489-006-6926-z}
}

@incollection{Parry.2009,
 author = {Parry, Hazel R.},
 title = {Agent Based Modeling, Large Scale Simulations},
 publisher = {{Springer}},
 booktitle = {Encyclopedia of Complexity and Systems Science},
 year = {2009},
 address = {New York, NY},
 doi = {10.1007/978-0-387-30440-3_9}
}

@incollection{Pavon.2005,
 author = {Pavon, Juan and Gomez-Sanz, Jorge J. and Fuentes, Rub{\'e}n},
 title = {The INGENIAS Methodology and Tools},
 pages = {236--276},
 publisher = {IGI Global},
 booktitle = {Agent-Oriented Methodologies},
 year = {2005},
 doi = {10.4018/978-1-59140-581-8.ch009}
}

@article{VictorPillac.2013,
 author = {Pillac, Victor and Gendreau, Michel and Gu{\'e}ret, Christelle and Medaglia, Andr{\'e}s L},
 year = {2013},
 title = {A review of dynamic vehicle routing problems},
 pages = {1--11},
 volume = {225},
 number = {1},
 issn = {0377-2217},
 journal = {European Journal of Operational Research},
 doi = {10.1016/j.ejor.2012.08.015},
}

@inproceedings{Poltronieri.2018,
 author = {Poltronieri, Ildevana and Zorzo, Avelino Francisco and Bernardino, Maicon and de {Borba Campos}, Marcia},
 title = {Usa-DSL: Usability Evaluation Framework for Domain-Specific Languages},
 doi = {10.1145/3167132.3167348},
 pages = {2013--2021},
 publisher = {{Association for Computing Machinery}},
 series = {SAC '18},
 booktitle = {Proceedings of the 33rd Annual ACM Symposium on Applied Computing},
 year = {2018},
 address = {New York, USA}
}

@inproceedings{Poltronieri.2021,
 author = {Poltronieri, Ildevana and Pedroso, Allan Christopher and Zorzo, Avelino Francisco and Bernardino, Maicon and de {Borba Campos}, Marcia},
 title = {Is Usability Evaluation of DSL Still a Trending Topic?},
 pages = {299--317},
 publisher = {{Springer International Publishing}},
 isbn = {978-3-030-78462-1},
 editor = {Kurosu, Masaaki},
 booktitle = {Human-Computer Interaction. Theory, Methods and Tools},
 year = {2021},
 address = {Cham}
}

@inproceedings{Prumper.1999,
 author = {Pr{\"u}mper, Jochen},
 title = {Test It: ISONORM 9241/10},
 pages = {1028--1032},
 publisher = {{L. Erlbaum Associates Inc}},
 isbn = {0805833919},
 booktitle = {Human-Computer Interaction -- Communication, Cooperation, and Application Design},
 year = {1999},
 address = {New Jersey, USA},
 isbn={978-0-8058-3392-8}
}

@incollection{Sansores.2005,
 author = {Sansores, Candelaria and Pav{\'o}n, Juan},
 title = {Agent-Based Simulation Replication: A Model Driven Architecture Approach },
 booktitle = {MICAI 2005: Advances in Artificial Intelligence: 4th Mexican International Conference on Artificial Intelligence, Monterrey, Mexico, November 14-18, 2005. Proceedings},
 pages = {244--253},
 publisher = {Springer},
 year = {2005},
 volumne={3789},
 address = {Berlin, Heidelberg},
 doi = {10.1007/11579427_25},
}

@article{Segal.2009b,
 author = {Segal, Judith},
 year = {2009},
 title = {Software Development Cultures and Cooperation Problems: A Field Study of the Early Stages of Development of Software for a Scientific Community},
 pages = {581--606},
 volume = {18},
 number = {581},
 journal = {Computer Supported Cooperative Work (CSCW)},
 doi = {10.1007/s10606-009-9096-9},
}

@article{Sjoeberg.2005,
 author = {Sjoeberg, D.I.K. and Hannay, J. E. and Hansen, O. and Kampenes, V. B. and Karahasanovic, A. and Liborg, N.-K. and Rekdal, A. C.},
 year = {2005},
 title = {A survey of controlled experiments in software engineering},
 pages = {733--753},
 volume = {31},
 number = {9},
 journal = {IEEE Transactions on software Engineering},
 doi = {10.1109/TSE.2005.97}
}

@article{Sousa.2018,
 author = {de Sousa, Lu{\'i}s Moreira and da Silva, Alberto Rodrigues},
 year = {2018},
 title = {Usability evaluation of the domain specific language for spatial simulation scenarios},
 volume = {5},
 number = {1},
 journal = {Cogent Engineering},
 doi = {10.1080/23311916.2018.1436889}
}

@article{Thorne.2006,
 author = {Thorne, David R.},
 year = {2006},
 title = {Throughput: a simple performance index with desirable characteristics},
 pages = {569--573},
 volume = {38},
 number = {4},
 journal = {Behavior research methods},
 doi = {10.3758/BF03193886}
}

@inproceedings{Tisue.2004,
 author = {Tisue, Seth and Wilensky, Uri},
 title = {NetLogo: Design and implementation of a multi-agent modeling environment},
 pages = {161--184},
 booktitle = {Proceedings of the Agent 2004 Conference},
 year = {2004}
}

@article{Vandierendonck.2017,
 author = {Vandierendonck, Andr{\'e}},
 year = {2017},
 title = {A comparison of methods to combine speed and accuracy measures of performance: A rejoinder on the binning procedure},
 pages = {653--673},
 volume = {49},
 number = {2},
 journal = {Behavior research methods},
 doi = {10.3758/s13428-016-0721-5}
}

@article{Vandierendonck.2018,
 author = {Vandierendonck, Andr{\'e}},
 year = {2018},
 title = {Further Tests of the Utility of Integrated Speed-Accuracy Measures in Task Switching},
 volume = {1},
 number = {1},
 journal = {Journal of cognition},
 doi = {10.5334/joc.6}
}

@book{vanSolingen.1999,
 author = {{van Solingen}, Rini and Berghout, Egon and Berghout, Egon W.},
 year = {1999},
 title = {The goal/question/metric method: A practical guide for quality improvement of software development},
 address = {London},
 publisher = {{The McGraw-Hill Companies}},
 isbn = {978-0-07709-553-6},
}

@incollection{Vendrov.2014,
 author = {Vendrov, Ivan and Dutchyn, Christopher and Osgood, Nathaniel D.},
 title = {Frabjous: A Declarative Domain-Specific Language for Agent-Based Modeling},
 pages = {385--392},
 publisher = {Springer},
 isbn = {978-3-3190-5578-7},
 series = {Lecture notes in computer science Information systems and application, incl. Internet/web and HCI},
 booktitle = {Social computing, behavioral-cultural modeling, and prediction},
 year = {2014},
 address = {Berlin},
 doi = {10.1007/978-3-319-05579-4_47}
}

@misc{PhilipWelch.2017,
 author = { Welch, Philip},
 year = {2017},
 title = {Developing a commercial dynamic vehicle routing system - a case study},
 publisher = {{Open Door Logistics}},
 doi = {10.13140/RG.2.2.14915.30247}
}

@book{Wohlin.2012,
 author = {Wohlin, Claes and Runeson, Per and H{\"o}st, Martin and Ohlsson, Magnus C.},
 year = {2012},
 title = {Experimentation in Software Engineering},
 address = {Berlin},
 publisher = {{Springer Berlin Heidelberg}},
 isbn = {978-3-6422-9043-5}
}

@article{Woltz.2006,
 author = {Woltz, Dan J. and Was, Christopher A.},
 year = {2006},
 title = {Availability of related long-term memory during and after attention focus in working memory},
 pages = {668--684},
 volume = {34},
 journal = {Memory {\&} cognition},
 doi = {10.3758/BF03193587}
}

@inproceedings{Xiang.2005,
 author = {Xiang, Xiaorong and Kennedy, Ryan and Madey, Gregory and Cabaniss, Steve},
 title = {Verification and validation of agent-based scientific simulation models},
 pages = {47--55},
 booktitle = {Agent-Directed Simulation Conference},
 year = {2005}
}

@article{Johanson.2017,
 author = {Johanson, Arne N. and Hasselbring, Wilhelm},
 year = {2017},
 title = {Effectiveness and efficiency of a domain-specific language for high-performance marine ecosystem simulation: a controlled experiment},
 url = {https://doi.org/10.1007/s10664-016-9483-z},
 pages = {2206--2236},
 volume = {22},
 number = {4},
 issn = {1382-3256},
 journal = {Empirical Software Engineering},
 doi = {10.1007/s10664-016-9483-z},
 file = {Johanson-Hasselbring2017_Article_EffectivenessAndEfficiencyOfAD:D\:\\HiDrive\\users\\ben83\\CitaviAttachments\\Johanson-Hasselbring2017_Article_EffectivenessAndEfficiencyOfAD.pdf:pdf}
}

@article{Tekinerdogan.2019,
 author = {Tekinerdogan, Bedir and Arkin, Ethem},
 year = {2019},
 title = {ParDSL: a domain-specific language framework for supporting deployment of parallel algorithms},
 url = {https://doi.org/10.1007/s10270-018-00705-w},
 pages = {2907--2935},
 volume = {18},
 number = {5},
 issn = {1619-1366},
 journal = {Software {\&} Systems Modeling},
 doi = {10.1007/s10270-018-00705-w},
 file = {Tekinerdogan-Arkin2019_Article_ParDSLADomain-specificLanguage:D\:\\HiDrive\\users\\ben83\\CitaviAttachments\\Tekinerdogan-Arkin2019_Article_ParDSLADomain-specificLanguage.pdf:pdf}
}

@article{Kahraman.2015,
 author = {Kahraman, G{\"o}khan and Bilgen, Semih},
 year = {2015},
 title = {A framework for qualitative assessment of domain-specific languages},
 url = {https://doi.org/10.1007/s10270-013-0387-8},
 pages = {1505--1526},
 volume = {14},
 number = {4},
 issn = {1619-1366},
 journal = {Software {\&} Systems Modeling},
 doi = {10.1007/s10270-013-0387-8},
 file = {AFrameworkForQualitativeAssess_Kahraman-Bilgen2015_Article_:D\:\\HiDrive\\users\\ben83\\CitaviAttachments\\AFrameworkForQualitativeAssess_Kahraman-Bilgen2015_Article_.pdf:pdf}
}

@article{Cordasco.2021,
 author = {Cordasco, Gennaro and D'Auria, Matteo and Negro, Alberto and Scarano, Vittorio and Spagnuolo, Carmine},
 year = {2021},
 title = {Toward a domain--specific language for scientific workflow--based applications on multicloud system},
 pages = {66},
 volume = {33},
 number = {18},
 issn = {1532-0626},
 journal = {Concurrency and Computation: Practice and Experience},
 doi = {10.1002/cpe.5802},
 file = {Concurrency and Computation - 2020 - Cordasco - Toward a domain-specific language for scientific workflow-based:D\:\\HiDrive\\users\\ben83\\CitaviAttachments\\Concurrency and Computation - 2020 - Cordasco - Toward a domain-specific language for scientific workflow-based.pdf:pdf}
}
