# Supplementary material for: An empirical evaluation of a novel domain-specific language – modelling vehicle routing problems with Athos
Source: Empir Softw Eng. 2022 Sep 23;27(7):180. doi: 10.1007/s10664-022-10210-w (PMC9510508; doi:10.1007/s10664-022-10210-w)
Supplement: Supplementary file 1 — (ZIP 5.81 MB) [file 10664_2022_10210_MOESM1_ESM.zip › bbbAthosFirstTimeAndScore.csv]

First & Response ID & Athos Time in Sek & Athos Time in mins & Jsprit Section Time & Jsprit Time in Mins & Athos Score & Jsprit Score
Athos & ad83716262ee42d1919c93b6608157db & 3215 & 53	58333333 & 221 & 3	683333333 & 30 & 20
Athos & 3d97040ed7d7407191850adf38b352fb & 4338 & 72	3 & 4184 & 69	73333333 & 87 & 103
Athos & a2d27039023242d69740cc78a5dd00c4 & 4876 & 81	26666667 & 4730 & 78	83333333 & 112 & 115
Athos & 3606a35436424946bd16db28505a8924 & 2558 & 42	63333333 & 944 & 15	73333333 & 61 & 54
Athos & 043489243d3d40649dc768704b0ca4e3 & 5000 & 83	33333333 & 5400 & 90 & 112 & 117
Athos & 962303b5780346b392b150c8680f337c & 4388 & 73	13333333 & 4613 & 76	88333333 & 75 & 69
Athos & 37a554874cad4264bbe31b28aa564a4c & 5144 & 85	73333333 & 5177 & 86	28333333 & 76 & 22
Athos & 21ca6999033e4a59bdba0663b46a37ac & 4741 & 79	01666667 & 4823 & 80	38333333 & 85 & 84
Athos & fb3ad49b0d89454e84aaeebda20a7bc8 & 3162 & 52	7 & 2992 & 49	86666667 & 102 & 69
Athos & 185c6deff198493a9be270ed5d42d0f7 & 3338 & 55	63333333 & 4286 & 71	43333333 & 116 & 125
Athos & de09edb1267d424e9a17e9c119b604cb & 4530 & 75	5 & 3304 & 55	06666667 & 146 & 122
Athos & 1611093cd86b4d4b8e19d08e5eca17e4 & 3646 & 60	76666667 & 3495 & 58	25 & 101 & 93
Athos & b00818ba3bcf44018e121bcf6a9ede5c & 5345 & 89	08333333 & 3980 & 66	33333333 & 106 & 73
Athos & 4ebfef029c654b9a8c5e5d818023321f & 3949 & 65	81666667 & 5142 & 85	7 & 119 & 102
Athos & 6b52c9c98363431fb94a46bb52b92990 & 5400 & 90 & 5400 & 90 & 93 & 44
Athos & ff8a8107a9c147ee9ee69d386b21a7f1 & 1249 & 20	81666667 & 1677 & 27	95 & 35 & 0
Athos & 343a3fa89acc4c089c04d99c08c968d1 & 5400 & 90 & 5400 & 90 & 100 & 81
Athos & 511b67974dcc4d03864c38bb9d50be5b & 4536 & 75	6 & 3851 & 64	18333333 & 77 & 70
Athos & 90e1fd484d144ae281f42558d8dca04e & 5400 & 90 & 4586 & 76	43333333 & 116 & 132
Athos & f06e087a365b48f98a4207e1753ea50f & 5393 & 89	88333333 & 1603 & 26	71666667 & 104 & 41
Athos & 106c579855ab495581013ffbf3a1d08a & 5400 & 90 & 4673 & 77	88333333 & 82 & 54
Athos & 7d21fc4835f84c51b812e57ba0f75fe4 & 2497 & 41	61666667 & 1498 & 24	96666667 & 92 & 50
Athos & 0366b92c39a84a3cac3cc2964cc22418 & 5400 & 90 & 5395 & 89	91666667 & 121 & 124
Athos & f0b84c61a41b4d5d8c5f915be01e7d0e & 5400 & 90 & 5400 & 90 & 76 & 74
Athos & ee26cf0f68cd474fa4637e4e590d228f & 5211 & 86	85 & 3583 & 59	71666667 & 43 & 35
Athos & c339812e4c4748d9994cbe931f55574b & 4534 & 75	56666667 & 5081 & 84	68333333 & 120 & 95
Athos & 477bde5ccf8f497c99d95ab921e80514 & 3907 & 65	11666667 & 5294 & 88	23333333 & 108 & 130
Athos & 37ae7ee656474a3eb053fb7a76739352 & 5247 & 87	45 & 3917 & 65	28333333 & 50 & 18
Athos & 20cf37317c6447fb9267eaf342182744 & 5400 & 90 & 4394 & 73	23333333 & 110 & 113
Athos & dd51400272b642ffb2295f8c2549f296 & 3506 & 58	43333333 & 671 & 11	18333333 & 56 & 25
Athos & 7c579dbe69064571973f048e1d10f3a6 & 5400 & 90 & 5400 & 90 & 75 & 77
Athos & 9b098655ec484e949f78573b383b5328 & 4645 & 77	41666667 & 4247 & 70	78333333 & 85 & 74
Athos & c99f386ce38c4c0eb2ca97c07f1828e1 & 5101 & 85	01666667 & 3808 & 63	46666667 & 30 & 15
Athos & a68a7582bae4459088f931f5d133b3f7 & 5400 & 90 & 5329 & 88	81666667 & 40 & 30
Athos & b5513404a54d40109f58072328178452 & 4012 & 66	86666667 & 3720 & 62 & 136 & 107
Athos & ba223bdfcc304263b91aabfdfa42202a & 5400 & 90 & 4395 & 73	25 & 55 & 45
Athos & 0f0ab3179adb48a8a27e89885017fd53 & 3744 & 62	4 & 5400 & 90 & 50 & 65
Athos & 3d9df80c39644f9592c23f2005ef56f7 & 4122 & 68	7 & 4793 & 79	88333333 & 101 & 70
Athos & b40f9a9476304a178c071cba4bcc0b2e & 5400 & 90 & 4560 & 76 & 15 & 12
