# Supplementary material for: An empirical evaluation of a novel domain-specific language – modelling vehicle routing problems with Athos
Source: Empir Softw Eng. 2022 Sep 23;27(7):180. doi: 10.1007/s10664-022-10210-w (PMC9510508; doi:10.1007/s10664-022-10210-w)
Supplement: Supplementary file 1 — (ZIP 5.81 MB) [file 10664_2022_10210_MOESM1_ESM.zip › bbbJSpritFirstTimeAndScore.csv]

First & Response ID & Athos Time in Sek & Athos Time in mins & Jsprit Section Time & Jsprit Time in Mins & Athos Score & Jsprit Score
JSprit & 8f8d0b9b51af4495a791107acca95a61 & 4624 & 77	06666667 & 5005 & 83	41666667 & 123 & 50
JSprit & a1c7b7abfdda4dc8b780e605eb7b0fe5 & 3365 & 56	08333333 & 5400 & 90 & 101 & 71
JSprit & 935c02e8216644edad6792215328bd54 & 2222 & 37	03333333 & 5379 & 89	65 & 126 & 83
JSprit & 61ad2085ca944bc3964c8f5eae07b96a & 2163 & 36	05 & 3914 & 65	23333333 & 103 & 105
JSprit & f1deb6db0cd945428f4579e324bc35cd & 2273 & 37	88333333 & 4844 & 80	73333333 & 101 & 69
JSprit & fc4373f475004ccc826381d5300e5afe & 2624 & 43	73333333 & 5400 & 90 & 111 & 102
JSprit & 6584b419d23047518687297d491417a1 & 1491 & 24	85 & 3792 & 63	2 & 15 & 10
JSprit & 5b34d40e7e4d401eafdab773a9ecb1d3 & 2667 & 44	45 & 4889 & 81	48333333 & 100 & 78
JSprit & 9e005aa5a39c4b7aaf1f220337ad9ae9 & 2111 & 35	18333333 & 5395 & 89	91666667 & 126 & 113
JSprit & 0cbbdbef84e0422db71151790fc4e628 & 3298 & 54	96666667 & 5267 & 87	78333333 & 64 & 49
JSprit & baf325b8e77e4b5e87ab10fd716f4b14 & 1204 & 20	06666667 & 2869 & 47	81666667 & 38 & 75
JSprit & 13ec1df64fea46a2b089625db8e9b9d2 & 499 & 8	316666667 & 850 & 14	16666667 & 12 & 12
JSprit & 1aa9e40f1d134e918acf9691b8ecffef & 5400 & 90 & 5400 & 90 & 102 & 45
JSprit & 4e576490d2c1418da6d2bcf907ae5632 & 1949 & 32	48333333 & 4258 & 70	96666667 & 89 & 84
JSprit & 06edcf9fe4ad463eb7f400a4db8c6660 & 1161 & 19	35 & 3208 & 53	46666667 & 68 & 48
JSprit & 9e8ce914517c4194b45f5c4dd3248271 & 3032 & 50	53333333 & 5400 & 90 & 122 & 88
JSprit & f6ff342d361645cca240e96d610ba2eb & 2811 & 46	85 & 5400 & 90 & 127 & 103
JSprit & 8593742c99994686ac3bd5bde8729989 & 5191 & 86	51666667 & 5324 & 88	73333333 & 72 & 42
JSprit & a46c317c6f8642259fa16ad332020fbc & 1395 & 23	25 & 1785 & 29	75 & 30 & 20
JSprit & 7f30e0e2bd574a63844015d5c033b922 & 2119 & 35	31666667 & 5243 & 87	38333333 & 89 & 64
JSprit & 635188d0e6d6469e887d5d52f931df48 & 3484 & 58	06666667 & 3812 & 63	53333333 & 50 & 25
JSprit & 1270f0b11d964071853a62e38b44d0e4 & 869 & 14	48333333 & 1007 & 16	78333333 & 17 & 22
JSprit & 386163b08b144d66b6245f24aa510ef0 & 4050 & 67	5 & 5400 & 90 & 88 & 45
JSprit & e4168b46865b4efd91f43e22b3f66a7f & 3268 & 54	46666667 & 5400 & 90 & 140 & 116
JSprit & cb599d591a6e4cfa87a33ac493ebf27c & 3230 & 53	83333333 & 2869 & 47	81666667 & 59 & 30
JSprit & 85dfd2c8cfbe464a94be280996fefbb3 & 2339 & 38	98333333 & 2388 & 39	8 & 17 & 29
JSprit & 4c8203af368b4e95b108ace3d163f006 & 3240 & 54 & 4844 & 80	73333333 & 102 & 41
JSprit & 8e1892c9d8564ed68f606eca9f20b128 & 1369 & 22	81666667 & 1653 & 27	55 & 25 & 20
JSprit & d7abfcc0dfa04dfdaa5838aac3cf8148 & 2465 & 41	08333333 & 5307 & 88	45 & 48 & 55
JSprit & 12c75b14dafe438ea3573aa932c43ec1 & 3721 & 62	01666667 & 5400 & 90 & 77 & 68
JSprit & 486b90a684c54fa7aef92565c33d9824 & 2015 & 33	58333333 & 5398 & 89	96666667 & 124 & 99
JSprit & 77f639b1af8f40828ca8fa2422b98228 & 3518 & 58	63333333 & 5400 & 90 & 36 & 43
JSprit & 688daf0ab838408bbc77bc4a3c9e0ec4 & 3337 & 55	61666667 & 4916 & 81	93333333 & 99 & 71
JSprit & daa2d28f2f2a4efe9aec0345dd9cfbfa & 385 & 6	416666667 & 1045 & 17	41666667 & 25 & 20
JSprit & 23a7fdb4bab24fba9edb0e75bea178c4 & 234 & 3	9 & 3028 & 50	46666667 & 0 & 45
JSprit & 5ad1593cd8d7469ea91318af70ae3fad & 2004 & 33	4 & 4710 & 78	5 & 126 & 107
JSprit & 751a2e2ff7b943d3ad36c0f614d9252c & 5246 & 87	43333333 & 5341 & 89	01666667 & 32 & 35
JSprit & 8f2c1db899b1419a8c7346f4927ac90c & 4411 & 73	51666667 & 3827 & 63	78333333 & 71 & 98
