# Supplementary material for: An empirical evaluation of a novel domain-specific language – modelling vehicle routing problems with Athos
Source: Empir Softw Eng. 2022 Sep 23;27(7):180. doi: 10.1007/s10664-022-10210-w (PMC9510508; doi:10.1007/s10664-022-10210-w)
Supplement: Supplementary file 1 — (ZIP 5.81 MB) [file 10664_2022_10210_MOESM1_ESM.zip › bbbWtzAthosFirstTimeAndScore.csv]

First & Response ID & Athos Time in Sek & Athos Time in mins & Jsprit Section Time & Jsprit Time in Mins & Athos Score & Jsprit Score
Athos & e2d2c64eebe34fd5ac7d01abf1c47625 & 3451 & 57	51666667 & 3433 & 57	21666667 & 108 & 96
Athos & 40c96f220eb942fc86dc05c212bf950a & 2084 & 34	73333333 & 2298 & 38	3 & 124 & 128
Athos & 90ad53523702416691310c7b5a433957 & 3307 & 55	11666667 & 3127 & 52	11666667 & 124 & 127
Athos & 08bbf7d217a049f0a9c94690de81d5cc & 5400 & 90 & 2971 & 49	51666667 & 108 & 95
Athos & 557c35918080425b92c0d7ae1d2660ab & 2697 & 44	95 & 2912 & 48	53333333 & 148 & 139
Athos & e41f435c75fe4c759775fe906e50e15e & 3205 & 53	41666667 & 2847 & 47	45 & 87 & 123
Athos & 2be6ab2e06d54e98b7ee48d7dfcbd685 & 2580 & 43 & 2744 & 45	73333333 & 100 & 129
Athos & 6787e8245ac64478924e9e5b0fd6cf12 & 3358 & 55	96666667 & 3234 & 53	9 & 133 & 138
Athos & 987cf869846348c3ae6978fe3dbc03eb & 4529 & 75	48333333 & 3855 & 64	25 & 102 & 98
Athos & 79ce566455824d91bc7d5bd2d0e9a26c & 3223 & 53	71666667 & 2781 & 46	35 & 95 & 103
Athos & c03e3dc8aaba4db199f3326fad23b897 & 3364 & 56	06666667 & 3237 & 53	95 & 126 & 129
Athos & 2a86eee8dbb048658688fec90fb16c05 & 5355 & 89	25 & 3371 & 56	18333333 & 128 & 100
Athos & 2039a514794e480a94b0c07f3e884951 & 4951 & 82	51666667 & 3443 & 57	38333333 & 114 & 135
Athos & 7b31f0c8d8684282844236ed406bee02 & 5400 & 90 & 3236 & 53	93333333 & 108 & 110
Athos & 7bea83d2d7ea4b74a777ce1bfb8ef1af & 5185 & 86	41666667 & 3888 & 64	8 & 102 & 108
Athos & 40923bb8e70f40aea5a6e2e601b24734 & 2931 & 48	85 & 2876 & 47	93333333 & 116 & 139
Athos & 964e4f491769485ca69fc609f907f25f & 540 & 9 & 120 & 2 & 2 & 15
