# Supplementary material for: An empirical evaluation of a novel domain-specific language – modelling vehicle routing problems with Athos
Source: Empir Softw Eng. 2022 Sep 23;27(7):180. doi: 10.1007/s10664-022-10210-w (PMC9510508; doi:10.1007/s10664-022-10210-w)
Supplement: Supplementary file 1 — (ZIP 5.81 MB) [file 10664_2022_10210_MOESM1_ESM.zip › bbbWtzJSpritFirstTimeAndScore.csv]

First & Response ID & Athos Time in Sek & Athos Time in mins & Jsprit Section Time & Jsprit Time in Mins & Athos Score & Jsprit Score
JSprit & 7b0ab1189ca945539db31525982157d7 & 1865 & 31	08333333 & 4059 & 67	65 & 111 & 140
JSprit & ddae0c7d5151475d829f2ca648fe951e & 3135 & 52	25 & 4112 & 68	53333333 & 132 & 92
JSprit & e334b5e6f88443d29e8d31f3020cd367 & 2428 & 40	46666667 & 4918 & 81	96666667 & 134 & 113
JSprit & 21d3b7ab68a14be2b975c6f5e4ad6cc9 & 3483 & 58	05 & 5400 & 90 & 87 & 74
JSprit & 1c55635badd449d9be7d3348725253d5 & 2199 & 36	65 & 4076 & 67	93333333 & 128 & 134
JSprit & 7c1185be5684473aa42ff7c174968d0f & 2731 & 45	51666667 & 4711 & 78	51666667 & 150 & 141
JSprit & 15b674c4af6e4ad0ad8a342eef8dbff7 & 2290 & 38	16666667 & 5082 & 84	7 & 148 & 148
JSprit & 9b6f03c643ef44f1815ae9921932eb22 & 2450 & 40	83333333 & 4815 & 80	25 & 138 & 126
JSprit & c80cbb95f0344f5b875cfdbf1bda2850 & 2192 & 36	53333333 & 4901 & 81	68333333 & 82 & 96
JSprit & 274795f052624ce9929d84f01969523f & 2767 & 46	11666667 & 5400 & 90 & 148 & 139
JSprit & 2e34d69b669744dc8e1bcfe79b403463 & 1796 & 29	93333333 & 3918 & 65	3 & 119 & 127
JSprit & 4c8e3a2e04bf4f5c8826c37cae33031f & 2107 & 35	11666667 & 5357 & 89	28333333 & 134 & 118
JSprit & e6e55f3073cb4e74a5f145ac5fdbb712 & 3004 & 50	06666667 & 5400 & 90 & 142 & 130
JSprit & f468dec806d440fc9da63f0e2ea9dba9 & 2851 & 47	51666667 & 5097 & 84	95 & 124 & 119
JSprit & 455593355e1144dbbce7ffa61c081a23 & 2274 & 37	9 & 4840 & 80	66666667 & 136 & 116
JSprit & d7d418007cfb46a9a95784afa098a32d & 4156 & 69	26666667 & 5383 & 89	71666667 & 125 & 126
JSprit & 63157477bdf04c4c97881b8a559de2e3 & 4022 & 67	03333333 & 5400 & 90 & 124 & 126
JSprit & 84919ac1d3454830968fb8e34d5ac395 & 2511 & 41	85 & 2725 & 45	41666667 & 55 & 50
JSprit & 39d32bf11b084589ad3dd8d6474b1f50 & 3084 & 51	4 & 5073 & 84	55 & 147 & 134
JSprit & 72d46a73ffe1468d965e7c0f02e2d4cd & 2306 & 38	43333333 & 5021 & 83	68333333 & 93 & 92
JSprit & 8d1e6754fbe547deb7f7058a210a876e & 2526 & 42	1 & 3893 & 64	88333333 & 121 & 119
