# Supplementary material for: An empirical evaluation of a novel domain-specific language – modelling vehicle routing problems with Athos
Source: Empir Softw Eng. 2022 Sep 23;27(7):180. doi: 10.1007/s10664-022-10210-w (PMC9510508; doi:10.1007/s10664-022-10210-w)
Supplement: Supplementary file 1 — (ZIP 5.81 MB) [file 10664_2022_10210_MOESM1_ESM.zip › bentmpfile.txt]

{\setlength{\tabcolsep}{3pt}
\ctable[cap=Overview on non-parametric test results,
caption=Overview on the results of the non-parametric tests performed on the data from the first survey,
        pos=t]{lrrrrrrrrr}{\tnote[a]{$N=77, n_{\text{Athos}}=39, n_{\text{JSprit}}=38$}
                          \tnote[b]{$N=77, n_{\text{Athos}}=38, n_{\text{JSprit}}=39$}
                          \tnote[c]{$N=38, n_{\text{Athos}}=17, n_{\text{JSprit}}=21$}
                          \tnote[d]{$N=38, n_{\text{Athos}}=21, n_{\text{JSprit}}=17$}}{
  \toprule  
& \multicolumn{2}{c}{}  & \multicolumn{7}{c}{Mann-Whitney U Test} \\ \cmidrule(lr){4-10}\\
         & \multicolumn{2}{c}{KS Test } & \multicolumn{2}{c}{Athos } & \multicolumn{2}{c}{JSprit} & & & \\ \cmidrule(lr){2-3} \cmidrule(lr){4-5}\cmidrule(lr){6-7}
         & \multicolumn{1}{c}{$Z$} %\tmark[a]
         & \multicolumn{1}{c}{$p$}
         & \multicolumn{1}{c}{$M_{\text{Rang}}$\tmark[b]} % Mann-Whitney-Start 
         & \multicolumn{1}{c}{\textit{Mdn}}
         & \multicolumn{1}{c}{$M_{\text{Rang}}$}
         & \multicolumn{1}{c}{\textit{Mdn}}
         & \multicolumn{1}{c}{$U$}
         & \multicolumn{1}{c}{$Z$}
         & \multicolumn{1}{c}{$p$}\\
%---------
Score ($\text{FB}_{\text{first}}$)\tmark[a]  &  .956     & $.320$  & $47.10$ & 87.0 & 30.68 & 52.5 & 425.0 & -3.220 & .001 
\\
PPM ($\text{PPM}_{first}$)\tmark[a] & .441 & .990 & 46.29 & 1.157 & 31.51 & .851 & 456.5 & -2.899 & .004 \\
RCC ($\text{PPM}_{first}$)\tmark[a] & .441 & .990 & 46.29 & .0193 & 31.51 & .0142 & 456.5 & -2.899 & .004 \\
IES ($\text{PPM}_{first}$)\tmark[a] & .598 & .867 & 45.29 & 7778 & 32.53 & 10578 & 456.5 & -2.899 & .004 \\
Score ($\text{FB}_{\text{second}}$)\tmark[b] & .619 & $.839$   & 40.30 & 82.5 & 37.73 & 70.0 & 691.5 & -.504 & .614\\
PPM ($\text{PPM}_{second}$)\tmark[d] & 1.054 & .217 & 46.07 & 1.688 & 32.12 & 1.101 & 472.5 & -2.736 & .006 \\
RCC ($\text{FB}_{second}$) & 1.054 & .217 & 46.07 & .0281 & 32.12 & .0183 & 472.5 & -2.736 & .006 \\
IES ($\text{FB}_{second}$) & 1.069 & .204 & 30.73 & 5056 & 45.08 & 8100 & 434.0 & -2.851 & .004 \\
Score ($\text{WTZ}_{\text{first}}$)\tmark[c] & .601 & .863  & 16.62 & 108.0& 21.83 & 126.0 & 129.5 & -1.440 & .150\\
Score ($\text{WTZ}_{\text{second}}$) & .584 & .885  & 21.38 & 128.0 & 17.18 & 123.0 & 139.0 & -1.160 & .246\\
\bottomrule
}
}
