# Supplementary material for: An empirical evaluation of a novel domain-specific language – modelling vehicle routing problems with Athos
Source: Empir Softw Eng. 2022 Sep 23;27(7):180. doi: 10.1007/s10664-022-10210-w (PMC9510508; doi:10.1007/s10664-022-10210-w)
Supplement: Supplementary file 1 — (ZIP 5.81 MB) [file 10664_2022_10210_MOESM1_ESM.zip › demographic_self_eval.tex]

First? & Response ID & programmingExperience & How interested are you in learning and using programming languages? & How would you assess your current programming skills?
Athos & ad83716262ee42d1919c93b6608157db & 1 – 2 years & Interested & Poor
Athos & 3d97040ed7d7407191850adf38b352fb & less than 1 year & Neutral & Poor
Athos & a2d27039023242d69740cc78a5dd00c4 & more than 5 years & Uninterested & Poor
Athos & 3606a35436424946bd16db28505a8924 & 2 – 3 years & Neutral & Fair
Athos & 043489243d3d40649dc768704b0ca4e3 & 4 – 5 years & Interested & Good
Athos & 962303b5780346b392b150c8680f337c & less than 1 year & Interested & Fair
Athos & 37a554874cad4264bbe31b28aa564a4c & 1 – 2 years & Interested & Poor
Athos & 21ca6999033e4a59bdba0663b46a37ac & 1 – 2 years & Neutral & Poor
Athos & fb3ad49b0d89454e84aaeebda20a7bc8 & 1 – 2 years & Neutral & Fair
Athos & 185c6deff198493a9be270ed5d42d0f7 & 1 – 2 years & Interested & Fair
Athos & de09edb1267d424e9a17e9c119b604cb & 4 – 5 years & Interested & Good
Athos & 1611093cd86b4d4b8e19d08e5eca17e4 & 1 – 2 years & Highly interested & Fair
Athos & b00818ba3bcf44018e121bcf6a9ede5c & 2 – 3 years & Uninterested & Fair
Athos & 4ebfef029c654b9a8c5e5d818023321f & 1 – 2 years & Highly interested & Fair
Athos & 6b52c9c98363431fb94a46bb52b92990 & 1 – 2 years & Interested & Good
Athos & ff8a8107a9c147ee9ee69d386b21a7f1 & 1 – 2 years & Neutral & Poor
Athos & 343a3fa89acc4c089c04d99c08c968d1 & less than 1 year & Highly interested & Fair
Athos & 511b67974dcc4d03864c38bb9d50be5b & less than 1 year & Interested & Fair
Athos & 90e1fd484d144ae281f42558d8dca04e & less than 1 year & Interested & Fair
Athos & f06e087a365b48f98a4207e1753ea50f & less than 1 year & Neutral & Poor
Athos & 106c579855ab495581013ffbf3a1d08a & less than 1 year & Completely uninterested & Fair
Athos & 7d21fc4835f84c51b812e57ba0f75fe4 & 2 – 3 years & Interested & Good
Athos & 0366b92c39a84a3cac3cc2964cc22418 & less than 1 year & Neutral & Poor
Athos & f0b84c61a41b4d5d8c5f915be01e7d0e & 4 – 5 years & Neutral & Fair
Athos & ee26cf0f68cd474fa4637e4e590d228f & less than 1 year & Neutral & Poor
Athos & c339812e4c4748d9994cbe931f55574b & 1 – 2 years & Interested & Fair
Athos & 477bde5ccf8f497c99d95ab921e80514 & less than 1 year & Interested & Fair
Athos & 37ae7ee656474a3eb053fb7a76739352 & 1 – 2 years & Neutral & Fair
Athos & 20cf37317c6447fb9267eaf342182744 & less than 1 year & Interested & Fair
Athos & dd51400272b642ffb2295f8c2549f296 & 1 – 2 years & Interested & Fair
Athos & 7c579dbe69064571973f048e1d10f3a6 & more than 5 years & Interested & Fair
Athos & 9b098655ec484e949f78573b383b5328 & less than 1 year & Interested & Fair
Athos & c99f386ce38c4c0eb2ca97c07f1828e1 & less than 1 year & Uninterested & Poor
Athos & a68a7582bae4459088f931f5d133b3f7 & less than 1 year & Highly interested & Poor
Athos & b5513404a54d40109f58072328178452 & 1 – 2 years & Highly interested & Poor
Athos & ba223bdfcc304263b91aabfdfa42202a & 1 – 2 years & Interested & Fair
Athos & 0f0ab3179adb48a8a27e89885017fd53 & less than 1 year & Highly interested & Fair
Athos & 3d9df80c39644f9592c23f2005ef56f7 & 1 – 2 years & Neutral & Poor
Athos & b40f9a9476304a178c071cba4bcc0b2e & less than 1 year & Interested & Fair
JSprit & 8f8d0b9b51af4495a791107acca95a61 & 1 – 2 years & Highly interested & Fair
JSprit & a1c7b7abfdda4dc8b780e605eb7b0fe5 & 1 – 2 years & Interested & Fair
JSprit & 935c02e8216644edad6792215328bd54 & 1 – 2 years & Interested & Fair
JSprit & 61ad2085ca944bc3964c8f5eae07b96a & more than 5 years & Neutral & Fair
JSprit & f1deb6db0cd945428f4579e324bc35cd & 2 – 3 years & Neutral & Poor
JSprit & fc4373f475004ccc826381d5300e5afe & 1 – 2 years & Interested & Very poor
JSprit & 6584b419d23047518687297d491417a1 & less than 1 year & Neutral & Fair
JSprit & 5b34d40e7e4d401eafdab773a9ecb1d3 & 1 – 2 years & Interested & Fair
JSprit & 9e005aa5a39c4b7aaf1f220337ad9ae9 & 2 – 3 years & Interested & Fair
JSprit & 0cbbdbef84e0422db71151790fc4e628 & more than 5 years & Highly interested & Fair
JSprit & baf325b8e77e4b5e87ab10fd716f4b14 & 1 – 2 years & Interested & Poor
JSprit & 13ec1df64fea46a2b089625db8e9b9d2 & 1 – 2 years & Neutral & Fair
JSprit & 1aa9e40f1d134e918acf9691b8ecffef & 1 – 2 years & Neutral & Poor
JSprit & 4e576490d2c1418da6d2bcf907ae5632 & 4 – 5 years & Interested & Fair
JSprit & 06edcf9fe4ad463eb7f400a4db8c6660 & 1 – 2 years & Interested & Fair
JSprit & 9e8ce914517c4194b45f5c4dd3248271 & 2 – 3 years & Highly interested & Good
JSprit & f6ff342d361645cca240e96d610ba2eb & 1 – 2 years & Interested & Fair
JSprit & 8593742c99994686ac3bd5bde8729989 & 1 – 2 years & Interested & Fair
JSprit & a46c317c6f8642259fa16ad332020fbc & less than 1 year & Highly interested & Poor
JSprit & 7f30e0e2bd574a63844015d5c033b922 & 1 – 2 years & Neutral & Poor
JSprit & 635188d0e6d6469e887d5d52f931df48 & less than 1 year & Interested & Fair
JSprit & 1270f0b11d964071853a62e38b44d0e4 & less than 1 year & Interested & Very poor
JSprit & 386163b08b144d66b6245f24aa510ef0 & 2 – 3 years & Interested & Fair
JSprit & e4168b46865b4efd91f43e22b3f66a7f & 1 – 2 years & Uninterested & Poor
JSprit & cb599d591a6e4cfa87a33ac493ebf27c & less than 1 year & Interested & Poor
JSprit & 85dfd2c8cfbe464a94be280996fefbb3 & 1 – 2 years & Interested & Fair
JSprit & 4c8203af368b4e95b108ace3d163f006 & 1 – 2 years & Uninterested & Poor
JSprit & 8e1892c9d8564ed68f606eca9f20b128 & 1 – 2 years & Interested & Poor
JSprit & d7abfcc0dfa04dfdaa5838aac3cf8148 & 1 – 2 years & Interested & Poor
JSprit & 12c75b14dafe438ea3573aa932c43ec1 & less than 1 year & Interested & Fair
JSprit & 486b90a684c54fa7aef92565c33d9824 & 1 – 2 years & Interested & Fair
JSprit & 77f639b1af8f40828ca8fa2422b98228 & less than 1 year & Highly interested & Poor
JSprit & 688daf0ab838408bbc77bc4a3c9e0ec4 & 2 – 3 years & Neutral & Good
JSprit & daa2d28f2f2a4efe9aec0345dd9cfbfa & more than 5 years & Neutral & Poor
JSprit & 23a7fdb4bab24fba9edb0e75bea178c4 & 1 – 2 years & Interested & Poor
JSprit & 5ad1593cd8d7469ea91318af70ae3fad & 2 – 3 years & Interested & Fair
JSprit & 751a2e2ff7b943d3ad36c0f614d9252c & less than 1 year & Highly interested & Fair
JSprit & 8f2c1db899b1419a8c7346f4927ac90c & 2 – 3 years & Neutral & Poor
