# Supplementary material for: An empirical evaluation of a novel domain-specific language – modelling vehicle routing problems with Athos
Source: Empir Softw Eng. 2022 Sep 23;27(7):180. doi: 10.1007/s10664-022-10210-w (PMC9510508; doi:10.1007/s10664-022-10210-w)
Supplement: Supplementary file 1 — (ZIP 5.81 MB) [file 10664_2022_10210_MOESM1_ESM.zip › aaajSpritFirst.csv]

5005 & 50 & JSprit & JSprit & Yes
3325 & 30 & JSprit & JSprit & Yes
2383 & 7 & JSprit & JSprit & Yes
5400 & 71 & JSprit & JSprit & Yes
5379 & 83 & JSprit & JSprit & Yes
3914 & 105 & JSprit & JSprit & Yes
4844 & 69 & JSprit & JSprit & Yes
5400 & 102 & JSprit & JSprit & Yes
3792 & 10 & JSprit & JSprit & Yes
4889 & 78 & JSprit & JSprit & Yes
5395 & 113 & JSprit & JSprit & Yes
5400 & 5 & JSprit & JSprit & Yes
5267 & 42 & JSprit & JSprit & Yes
2869 & 75 & JSprit & JSprit & Yes
850 & 12 & JSprit & JSprit & Yes
5400 & 39 & JSprit & JSprit & Yes
4258 & 85 & JSprit & JSprit & Yes
3208 & 48 & JSprit & JSprit & Yes
5400 & 84 & JSprit & JSprit & Yes
789 & 0 & JSprit & JSprit & Yes
5400 & 103 & JSprit & JSprit & Yes
5324 & 42 & JSprit & JSprit & Yes
5400 & 25 & JSprit & JSprit & Yes
1785 & 20 & JSprit & JSprit & Yes
5243 & 64 & JSprit & JSprit & Yes
3812 & 25 & JSprit & JSprit & Yes
1007 & 22 & JSprit & JSprit & Yes
295 & 0 & JSprit & JSprit & Yes
5400 & 45 & JSprit & JSprit & Yes
5400 & 116 & JSprit & JSprit & Yes
1620 & 5 & JSprit & JSprit & Yes
2869 & 30 & JSprit & JSprit & Yes
2388 & 25 & JSprit & JSprit & Yes
4844 & 41 & JSprit & JSprit & Yes
5400 & 2 & JSprit & JSprit & Yes
1653 & 20 & JSprit & JSprit & Yes
5307 & 55 & JSprit & JSprit & Yes
5400 & 68 & JSprit & JSprit & Yes
5300 & 20 & JSprit & JSprit & Yes
5398 & 99 & JSprit & JSprit & Yes
5400 & 43 & JSprit & JSprit & Yes
4916 & 71 & JSprit & JSprit & Yes
4951 & 42 & JSprit & JSprit & Yes
1045 & 20 & JSprit & JSprit & Yes
3701 & 5 & JSprit & JSprit & Yes
3028 & 45 & JSprit & JSprit & Yes
4710 & 107 & JSprit & JSprit & Yes
5341 & 35 & JSprit & JSprit & Yes
441 & 0 & JSprit & JSprit & Yes
3827 & 98 & JSprit & JSprit & Yes
374 & 0 & JSprit & JSprit & Yes
96 & 0 & JSprit & JSprit & Yes
1428 & 0 & JSprit & JSprit & Yes
