# Supplementary material for: An empirical evaluation of a novel domain-specific language – modelling vehicle routing problems with Athos
Source: Empir Softw Eng. 2022 Sep 23;27(7):180. doi: 10.1007/s10664-022-10210-w (PMC9510508; doi:10.1007/s10664-022-10210-w)
Supplement: Supplementary file 1 — (ZIP 5.81 MB) [file 10664_2022_10210_MOESM1_ESM.zip › aaajSpritSecond.csv]

time in seconds & points & first & Method & First?
221 & 20 & Athos & JSprit & No
4184 & 103 & Athos & JSprit & No
4613 & 69 & Athos & JSprit & No
5177 & 12 & Athos & JSprit & No
4823 & 84 & Athos & JSprit & No
2992 & 69 & Athos & JSprit & No
1406 & 2 & Athos & JSprit & No
899 & 5 & Athos & JSprit & No
3304 & 122 & Athos & JSprit & No
3495 & 88 & Athos & JSprit & No
5142 & 102 & Athos & JSprit & No
630 & 0 & Athos & JSprit & No
1677 & 0 & Athos & JSprit & No
5400 & 77 & Athos & JSprit & No
214 & 0 & Athos & JSprit & No
1603 & 41 & Athos & JSprit & No
2211 & 10 & Athos & JSprit & No
1498 & 50 & Athos & JSprit & No
5395 & 124 & Athos & JSprit & No
613 & 10 & Athos & JSprit & No
3583 & 35 & Athos & JSprit & No
638 & 0 & Athos & JSprit & No
4394 & 113 & Athos & JSprit & No
671 & 25 & Athos & JSprit & No
5400 & 77 & Athos & JSprit & No
3808 & 15 & Athos & JSprit & No
5329 & 30 & Athos & JSprit & No
3720 & 107 & Athos & JSprit & No
4395 & 45 & Athos & JSprit & No
4560 & 12 & Athos & JSprit & No
1475 & 30 & Athos & JSprit & No
703 & 0 & Athos & JSprit & No
233 & 0 & Athos & JSprit & No
