# Supplementary material for: An empirical evaluation of a novel domain-specific language – modelling vehicle routing problems with Athos
Source: Empir Softw Eng. 2022 Sep 23;27(7):180. doi: 10.1007/s10664-022-10210-w (PMC9510508; doi:10.1007/s10664-022-10210-w)
Supplement: Supplementary file 1 — (ZIP 5.81 MB) [file 10664_2022_10210_MOESM1_ESM.zip › aawetzathosFirst.csv]

time in seconds & Score & first & Method & First?
3451 & 108 & Athos & Athos & Yes
2084 & 124 & Athos & Athos & Yes
3307 & 124 & Athos & Athos & Yes
5400 & 108 & Athos & Athos & Yes
2697 & 148 & Athos & Athos & Yes
3205 & 87 & Athos & Athos & Yes
2580 & 100 & Athos & Athos & Yes
3358 & 133 & Athos & Athos & Yes
4529 & 102 & Athos & Athos & Yes
3223 & 95 & Athos & Athos & Yes
3364 & 126 & Athos & Athos & Yes
4765 & 10 & Athos & Athos & Yes
5355 & 128 & Athos & Athos & Yes
4951 & 114 & Athos & Athos & Yes
5400 & 108 & Athos & Athos & Yes
5185 & 102 & Athos & Athos & Yes
2931 & 116 & Athos & Athos & Yes
540 & 2 & Athos & Athos & Yes
