# Supplementary material for: An empirical evaluation of a novel domain-specific language – modelling vehicle routing problems with Athos
Source: Empir Softw Eng. 2022 Sep 23;27(7):180. doi: 10.1007/s10664-022-10210-w (PMC9510508; doi:10.1007/s10664-022-10210-w)
Supplement: Supplementary file 1 — (ZIP 5.81 MB) [file 10664_2022_10210_MOESM1_ESM.zip › aawetzathosSecond.csv]

time & score & first & method & first?
1865 & 111 & Jsprit & Athos & No
3135 & 132 & JSprit & Athos & No
2428 & 134 & Jsprit & Athos & No
3483 & 87 & JSprit & Athos & No
2199 & 128 & JSprit & Athos & No
2731 & 150 & Jsprit & Athos & No
2290 & 148 & JSprit & Athos & No
2450 & 138 & Jsprit & Athos & No
2192 & 82 & JSprit & Athos & No
2767 & 148 & Jsprit & Athos & No
1796 & 119 & JSprit & Athos & No
2107 & 134 & Jsprit & Athos & No
3004 & 142 & JSprit & Athos & No
2851 & 124 & Jsprit & Athos & No
2274 & 136 & JSprit & Athos & No
4156 & 125 & Jsprit & Athos & No
4022 & 124 & JSprit & Athos & No
2511 & 45 & Jsprit & Athos & No
3084 & 147 & JSprit & Athos & No
2306 & 93 & Jsprit & Athos & No
2526 & 121 & JSprit & Athos & No
