# Supplementary material for: An empirical evaluation of a novel domain-specific language – modelling vehicle routing problems with Athos
Source: Empir Softw Eng. 2022 Sep 23;27(7):180. doi: 10.1007/s10664-022-10210-w (PMC9510508; doi:10.1007/s10664-022-10210-w)
Supplement: Supplementary file 1 — (ZIP 5.81 MB) [file 10664_2022_10210_MOESM1_ESM.zip › aawetzjSpritFirst.csv]

t & s & f & m & f
4059 & 140 & JSprit & JSprit & Yes
4112 & 92 & JSprit & JSprit & Yes
4918 & 113 & JSprit & JSprit & Yes
5400 & 74 & JSprit & JSprit & Yes
5399 & 113 & JSprit & JSprit & Yes
4076 & 134 & JSprit & JSprit & Yes
4711 & 141 & JSprit & JSprit & Yes
5082 & 148 & JSprit & JSprit & Yes
4815 & 126 & JSprit & JSprit & Yes
4901 & 86 & JSprit & JSprit & Yes
5400 & 139 & JSprit & JSprit & Yes
3918 & 127 & JSprit & JSprit & Yes
5357 & 118 & JSprit & JSprit & Yes
5400 & 130 & JSprit & JSprit & Yes
5097 & 119 & JSprit & JSprit & Yes
4840 & 116 & JSprit & JSprit & Yes
5383 & 126 & JSprit & JSprit & Yes
5400 & 126 & JSprit & JSprit & Yes
2725 & 50 & JSprit & JSprit & Yes
5073 & 134 & JSprit & JSprit & Yes
5021 & 82 & JSprit & JSprit & Yes
3893 & 119 & JSprit & JSprit & Yes
