# Supplementary material for: An empirical evaluation of a novel domain-specific language – modelling vehicle routing problems with Athos
Source: Empir Softw Eng. 2022 Sep 23;27(7):180. doi: 10.1007/s10664-022-10210-w (PMC9510508; doi:10.1007/s10664-022-10210-w)
Supplement: Supplementary file 1 — (ZIP 5.81 MB) [file 10664_2022_10210_MOESM1_ESM.zip › aawetzjSpritSecond.csv]

time & score & first & method & first?
3433 & 96 & Athos & JSprit & No
2298 & 128 & Athos & JSprit & No
3127 & 127 & Athos & JSprit & No
2971 & 95 & Athos & JSprit & No
2912 & 139 & Athos & JSprit & No
2847 & 123 & Athos & JSprit & No
2744 & 129 & Athos & JSprit & No
3234 & 138 & Athos & JSprit & No
3855 & 98 & Athos & JSprit & No
2781 & 103 & Athos & JSprit & No
3237 & 129 & Athos & JSprit & No
3371 & 100 & Athos & JSprit & No
3443 & 135 & Athos & JSprit & No
3236 & 100 & Athos & JSprit & No
3888 & 108 & Athos & JSprit & No
2876 & 139 & Athos & JSprit & No
120 & 15 & Athos & JSprit & No
